# Supplementary material for: Suppression of HIV-TAT and cocaine-induced neurotoxicity and inflammation by cell penetrable itaconate esters
Source: J Neurovirol. 2024 Jun 17;30(4):337–52. doi: 10.1007/s13365-024-01216-9 (PMC11512888; doi:10.1007/s13365-024-01216-9)
Supplement: Supplementary file 5 — Supplementary file5: Results of RNA-seq transcriptomics analysis, reads count and differential expression analysis. Columns descriptions are in worksheet “Description”, complete results are in worksheet “All_Data”, Results for the genes expressed differentially in any contrast (filtered by FDR < 0.05) are in worksheet “FDR < 0.05”. (XLSX 12081 KB) [file 13365_2024_1216_MOESM5_ESM.xlsx]

## Sheet: Inspection Report DB
Month	Week	JOBNAME	Journal ID	Journal Code	CE LEVEL	MS PAGES	STAGE	THRESHOLD	RATING	TOTAL PAGES	TOTAL ERROR	JOBSTATUS	ITERATION	DATEINSPECTED	PAGE w/ ERROR	ERROR / CORRECTION	ERRORTYPE	FIELD w/ ERROR	ERROR_COUNT	EMP_NO	TASK	REMARKS	INSPECTOR	Validity	Reason (for Invalid)	Erring Staff	Process
October	Week 1	10211_2023_429_OnlinePDF_QC1_01	10211			10				5	3	Rejected	1	2023-10-02	1	scan all fix layout including ligatures, truncation, orphan, spacing,figs and tables placement	FRM	HDG	1	SPIN	PAGN		cprescilla	Valid		SPIN	Paginator
October	Week 1	10211_2023_429_OnlinePDF_QC1_01	10211											2023-10-02	3	funding; acknowledgements has been changed to funding to conform the journal standard.	FRM	PARA	1	OD83	CE		cprescilla	Valid		OD83	Copy Ed Level 1
October	Week 1	10211_2023_429_OnlinePDF_QC1_01	10211											2023-10-02	5	please provide the complete bibliographic information of references "alock (1972), givens (1963), pryor and milton (2023), shumaker et al. (2011), suzuki et al. (2023)".	AQF	AQF	1	OD83	CE		cprescilla	Valid		OD83	Copy Ed Level 1
October	Week 1	109_2023_2382_OnlinePDF_QC1_01	109			27				14	6	Rejected	1	2023-10-02	1	scan all fix layout including ligatures, truncation, orphan, spacing,figs and tables placement	FRM	HDG	1	SPIN	PAGN		cprescilla	Valid		SPIN	Paginator
October	Week 1	109_2023_2382_OnlinePDF_QC1_01	109											2023-10-02	11	embo rep	FRM	REF	0	RB02	CE		cprescilla	Valid		RB02	Copy Ed Level 1
October	Week 1	109_2023_2382_OnlinePDF_QC1_01	109											2023-10-02	11	cold spring harb perspect biol	FRM	REF	0	RB02	CE		cprescilla	Valid		RB02	Copy Ed Level 1
October	Week 1	109_2023_2382_OnlinePDF_QC1_01	109											2023-10-02	11	cold spring harb perspect biol	FRM	REF	1	RB02	CE		cprescilla	Valid		RB02	Copy Ed Level 1
October	Week 1	109_2023_2382_OnlinePDF_QC1_01	109											2023-10-02	12	remove	ADT	REF	1	RB02	CE		cprescilla	Valid		RB02	Copy Ed Level 1
October	Week 1	109_2023_2382_OnlinePDF_QC1_01	109											2023-10-02	12	eur j neurol	FRM	REF	1	RB02	CE		cprescilla	Valid		RB02	Copy Ed Level 1
October	Week 1	109_2023_2382_OnlinePDF_QC1_01	109											2023-10-02	12	remove	ADT	REF	0	RB02	CE		cprescilla	Valid		RB02	Copy Ed Level 1
October	Week 1	109_2023_2382_OnlinePDF_QC1_01	109											2023-10-02	12	genotype tissue expression c	IND	REF	0	RB02	CE		cprescilla	Valid		RB02	Copy Ed Level 1
October	Week 1	109_2023_2382_OnlinePDF_QC1_01	109											2023-10-02	12	period	PNE	ref	1	rb02	ce		cprescilla	Valid		rb02	Copy Ed Level 1
October	Week 1	109_2023_2382_OnlinePDF_QC1_01	109											2023-10-02	12	accelerating medicines partnership-alzheimer's disease c	IND	REF	1	RB02	CE		cprescilla	Valid		RB02	Copy Ed Level 1
October	Week 1	109_2023_2383_OnlinePDF_S200_ACCEPTED2_01	109			31				16	0	Accepted	2	2023-10-02	1	no error	NON	NON	0	NB05	PAGN		e752185	Valid		NB05	Paginator
October	Week 1	109_2023_2383_OnlinePDF_S200_ACCEPTED2_01	109											2023-10-02	1	no error	NON	NON	0	RA99	CE		e752185	Valid		RA99	Copy Ed Level 1
October	Week 1	109_2023_2383_OnlinePDF_S200_QC1_01	109			31				16	2	Rejected	1	2023-10-02	1	fix format (pagi)	NON	NON	0	SPIN	PAGN		e752185	Valid		SPIN	Paginator
October	Week 1	109_2023_2383_OnlinePDF_S200_QC1_01	109											2023-10-02	1	unbold (pagi manual)	NON	NON	0	SPIN	PAGN		e752185	Valid		SPIN	Paginator
October	Week 1	109_2023_2383_OnlinePDF_S200_QC1_01	109											2023-10-02	1	unbold (pagi manual)	NON	NON	0	SPIN	PAGN		e752185	Valid		SPIN	Paginator
October	Week 1	109_2023_2383_OnlinePDF_S200_QC1_01	109											2023-10-02	1	orphan (scan same error)	FRM	NON	0	SPIN	PAGN		e752185	Valid		SPIN	Paginator
October	Week 1	109_2023_2383_OnlinePDF_S200_QC1_01	109											2023-10-02	3	period	PNE	TBLB	0	RA99	CE		e752185	Valid		RA99	Copy Ed Level 1
October	Week 1	109_2023_2383_OnlinePDF_S200_QC1_01	109											2023-10-02	3	period	PNE	TBLB	1	RA99	CE		e752185	Valid		RA99	Copy Ed Level 1
October	Week 1	109_2023_2383_OnlinePDF_S200_QC1_01	109											2023-10-02	14	remove space before comma	PNE	REF	1	RA99	CE		e752185	Valid		RA99	Copy Ed Level 1
October	Week 1	109_2023_2383_OnlinePDF_S200_QC1_01	109											2023-10-02	14	ligature (scan same error)	SPC	NON	0	SPIN	PAGN		e752185	Valid		SPIN	Paginator
October	Week 1	11365_2023_897_OnlinePDF_s200_accepted_01	11365			52				27	0	Accepted	2	2023-10-02	1	NO ERROR	NON	NON	0	MS67	PAGN		e752155	Valid		MS67	Paginator
October	Week 1	11365_2023_897_OnlinePDF_s200_accepted_01	11365											2023-10-02	1	NO ERROR	NON	NON	0	RA97	CE		e752155	Valid		RA97	Copy Ed Level 1
October	Week 1	11365_2023_897_OnlinePDF_s200_QC1_01	11365			52				27	11	Rejected	1	2023-10-02	1	lowercase	CSE	AFF	1	RA97	CE		e752155	Valid		RA97	Copy Ed Level 1
October	Week 1	11365_2023_897_OnlinePDF_s200_QC1_01	11365											2023-10-02	1	insert orcid	OMD	AU	1	RA97	CE		e752155	Valid		RA97	Copy Ed Level 1
October	Week 1	11365_2023_897_OnlinePDF_s200_QC1_01	11365											2023-10-02	1	avoid ligature	SPC	HDG	1	SPIN	PAGN		e752155	Valid		SPIN	Paginator
October	Week 1	11365_2023_897_OnlinePDF_s200_QC1_01	11365											2023-10-02	4	remove comma	PNE	PARA	1	RA97	CE		e752155	Valid		RA97	Copy Ed Level 1
October	Week 1	11365_2023_897_OnlinePDF_s200_QC1_01	11365											2023-10-02	4	Avoid author name truncation	TNT	PARA	1	SPIN	PAGN		e752155	Valid		SPIN	Paginator
October	Week 1	11365_2023_897_OnlinePDF_s200_QC1_01	11365											2023-10-02	4	uppercase	CSE	HDG	1	RA97	CE		e752155	Valid		RA97	Copy Ed Level 1
October	Week 1	11365_2023_897_OnlinePDF_s200_QC1_01	11365											2023-10-02	5	insert space	SPC	PARA	1	RA97	CE		e752155	Valid		RA97	Copy Ed Level 1
October	Week 1	11365_2023_897_OnlinePDF_s200_QC1_01	11365											2023-10-02	13	Gana and Broc (2019)	FRM	PARA	1	RA97	CE		e752155	Valid		RA97	Copy Ed Level 1
October	Week 1	11365_2023_897_OnlinePDF_s200_QC1_01	11365											2023-10-02	13	uppercase	CSE	PARA	1	RA97	CE		e752155	Valid		RA97	Copy Ed Level 1
October	Week 1	11365_2023_897_OnlinePDF_s200_QC1_01	11365											2023-10-02	16	uppercase	CSE	TBLB	1	RA97	CE		e752155	Valid		RA97	Copy Ed Level 1
October	Week 1	11365_2023_897_OnlinePDF_s200_QC1_01	11365											2023-10-02	20	uppercase	CSE	FIGC	1	RA97	CE		e752155	Valid		RA97	Copy Ed Level 1
October	Week 1	11365_2023_898_OnlinePDF_S200_ACCEPTED2_01	11365			65				34	0	Accepted	2	2023-10-02	1	no error	NON	NON	0	PQ24	PAGN		e752185	Valid		PQ24	Paginator
October	Week 1	11365_2023_898_OnlinePDF_S200_ACCEPTED2_01	11365											2023-10-02	1	no error	NON	NON	0	PU40	CE		e752185	Valid		PU40	Copy Ed Level 1
October	Week 1	11365_2023_898_OnlinePDF_S200_QC1_01	11365			65				34	0	Accepted	2	2023-10-02	2	truncation (scan same error)	TNT	NON	0	SPIN	PAGN		e752185	Valid		SPIN	Paginator
October	Week 1	11365_2023_898_OnlinePDF_S200_QC1_01	11365											2023-10-02	28	doi truncation (scan same error)	TNT	NON	0	SPIN	PAGN		e752185	Valid		SPIN	Paginator
October	Week 1	12098_2023_4890_OnlinePDF_QC1_01	12098			6				3	7	Rejected	1	2023-10-02	1	people's republic of china	FRM	AFF	0	OP33	CE		e753640	Valid		OP33	Copy Ed Level 1
October	Week 1	12098_2023_4890_OnlinePDF_QC1_01	12098											2023-10-02	1	add aqf	AQF	AFF	1	OP33	CE		e753640	Valid		OP33	Copy Ed Level 1
October	Week 1	12098_2023_4890_OnlinePDF_QC1_01	12098											2023-10-02	1	email s/b interchange	IND	AU	1	OP33	CE		e753640	Valid		OP33	Copy Ed Level 1
October	Week 1	12098_2023_4890_OnlinePDF_QC1_01	12098											2023-10-02	1	isnert space	SPC	PARA	1	OP33	CE		e753640	Valid		OP33	Copy Ed Level 1
October	Week 1	12098_2023_4890_OnlinePDF_QC1_01	12098											2023-10-02	1	scan all fix layout including ligatures, truncation, orphan, spacing,figs and tables placement	FRM	HDG	1	SPIN	PAGN		e753640	Valid		SPIN	Paginator
October	Week 1	12098_2023_4890_OnlinePDF_QC1_01	12098											2023-10-02	1	isnert space	SPC	PARA	0	OP33	CE		e753640	Valid		OP33	Copy Ed Level 1
October	Week 1	12098_2023_4890_OnlinePDF_QC1_01	12098											2023-10-02	1	remove excess comma	PNE	AFF	1	OP33	CE		e753640	Valid		OP33	Copy Ed Level 1
October	Week 1	12098_2023_4890_OnlinePDF_QC1_01	12098											2023-10-02	1	people's republic of china	FRM	AFF	0	OP33	CE		e753640	Valid		OP33	Copy Ed Level 1
October	Week 1	12098_2023_4890_OnlinePDF_QC1_01	12098											2023-10-02	1	people's republic of china	FRM	AFF	1	OP33	CE		e753640	Valid		OP33	Copy Ed Level 1
October	Week 1	12098_2023_4890_OnlinePDF_QC1_01	12098											2023-10-02	2	ital	EMP	ref	1	op33	ce		e753640	Valid		op33	Copy Ed Level 1
October	Week 1	13346_2023_1442_OnlinePDF_S200_ACCEPTED2_01	13346			23				12	0	Accepted	2	2023-10-02	1	no error	NON	NON	0	NB05	PAGN		e752185	Valid		NB05	Paginator
October	Week 1	13346_2023_1442_OnlinePDF_S200_ACCEPTED2_01	13346											2023-10-02	1	no error	NON	NON	0	RA97	CE		e752185	Valid		RA97	Copy Ed Level 1
October	Week 1	13346_2023_1442_OnlinePDF_S200_QC1_01	13346			23				12	9	Rejected	1	2023-10-02	1	ligature (scan same error)	SPC	NON	0	SPIN	PAGN		e752185	Valid		SPIN	Paginator
October	Week 1	13346_2023_1442_OnlinePDF_S200_QC1_01	13346											2023-10-02	1	shanghai veterinary research institute, chinese academy of agricultural sciences, key laboratory of animal parasitology of ministry of agriculture	FRM	AFF	1	RA97	CE		e752185	Valid		RA97	Copy Ed Level 1
October	Week 1	13346_2023_1442_OnlinePDF_S200_QC1_01	13346											2023-10-02	1	guangdong, 528225	FRM	AFF	0	RA97	CE		e752185	Valid		RA97	Copy Ed Level 1
October	Week 1	13346_2023_1442_OnlinePDF_S200_QC1_01	13346											2023-10-02	1	add email	OMD	EMAIL	1	RA97	CE		e752185	Valid		RA97	Copy Ed Level 1
October	Week 1	13346_2023_1442_OnlinePDF_S200_QC1_01	13346											2023-10-02	1	occupy space (scan same error)	SPC	NON	0	SPIN	PAGN		e752185	Valid		SPIN	Paginator
October	Week 1	13346_2023_1442_OnlinePDF_S200_QC1_01	13346											2023-10-02	2	smalldash (scan)	PNE	PARA	1	RA97	CE		e752185	Valid		RA97	Copy Ed Level 1
October	Week 1	13346_2023_1442_OnlinePDF_S200_QC1_01	13346											2023-10-02	2	”.	PNE	PARA	0	RA97	CE		e752185	Valid		RA97	Copy Ed Level 1
October	Week 1	13346_2023_1442_OnlinePDF_S200_QC1_01	13346											2023-10-02	3	italic	EMP	HDG	1	RA97	CE		e752185	Valid		RA97	Copy Ed Level 1
October	Week 1	13346_2023_1442_OnlinePDF_S200_QC1_01	13346											2023-10-02	4	italic	EMP	HDG	1	RA97	CE		e752185	Valid		RA97	Copy Ed Level 1
October	Week 1	13346_2023_1442_OnlinePDF_S200_QC1_01	13346											2023-10-02	5	fig.	FRM	PARA	1	RA97	CE		e752185	Valid		RA97	Copy Ed Level 1
October	Week 1	13346_2023_1442_OnlinePDF_S200_QC1_01	13346											2023-10-02	5	fig.	FRM	PARA	0	RA97	CE		e752185	Valid		RA97	Copy Ed Level 1
October	Week 1	13346_2023_1442_OnlinePDF_S200_QC1_01	13346											2023-10-02	10	remove space	SPC	REF	1	RA97	CE		e752185	Valid		RA97	Copy Ed Level 1
October	Week 1	13346_2023_1442_OnlinePDF_S200_QC1_01	13346											2023-10-02	10	remove space	SPC	REF	0	RA97	CE		e752185	Valid		RA97	Copy Ed Level 1	changes in ERROR_COUNT
October	Week 1	13346_2023_1442_OnlinePDF_S200_QC1_01	13346											2023-10-02	11	remove space	SPC	REF	1	RA97	CE		e752185	Valid		RA97	Copy Ed Level 1
October	Week 1	13346_2023_1442_OnlinePDF_S200_QC1_01	13346											2023-10-02	12	please check if the section headings are assigned to appropriate levels.	FRM	AQF	0	RA97	CE		e752185	Valid		RA97	Copy Ed Level 1
October	Week 1	13346_2023_1442_OnlinePDF_S200_QC1_01	13346											2023-10-02	12	please check and confirm figures and figure captions if captured/presented correctly.	FRM	AQF	1	RA97	CE		e752185	Valid		RA97	Copy Ed Level 1
October	Week 1	251_2023_1321_OnlinePDF_s200_accepted_01	251			25				13	0	Accepted	2	2023-10-02	1	NO ERROR	NON	NON	0	PF89	ARTWORK		e752155	Valid		PF89	Copy Ed Level 1
October	Week 1	251_2023_1321_OnlinePDF_s200_accepted_01	251											2023-10-02	1	NO ERROR	NON	NON	0	RA98	CE		e752155	Valid		RA98	Copy Ed Level 1
October	Week 1	251_2023_1321_OnlinePDF_s200_QC1_01	251			25				13	7	Rejected	1	2023-10-02	1	avoid ligature	SPC	AU	1	SPIN	PAGN		e752155	Valid		SPIN	Paginator
October	Week 1	251_2023_1321_OnlinePDF_s200_QC1_01	251											2023-10-02	1	avoid orphan word	FRM	HDG	1	SPIN	PAGN		e752155	Valid		SPIN	Paginator
October	Week 1	251_2023_1321_OnlinePDF_s200_QC1_01	251											2023-10-02	6	resize figure panel	FRM	FIGC	1	PF89	ARTWORK		e752155	Valid		PF89	Copy Ed Level 1
October	Week 1	251_2023_1321_OnlinePDF_s200_QC1_01	251											2023-10-02	8	resize figure panel	FRM	FIGC	1	PF89	ARTWORK		e752155	Valid		PF89	Copy Ed Level 1
October	Week 1	251_2023_1321_OnlinePDF_s200_QC1_01	251											2023-10-02	9	avoid author name truncation	TNT	PARA	1	SPIN	PAGN		e752155	Valid		SPIN	Paginator
October	Week 1	251_2023_1321_OnlinePDF_s200_QC1_01	251											2023-10-02	10	resize figure panel	FRM	FIGC	1	PF89	ARTWORK		e752155	Valid		PF89	Copy Ed Level 1
October	Week 1	251_2023_1321_OnlinePDF_s200_QC1_01	251											2023-10-02	13	add AQF	OMD	AQF	1	RA98	CE		e752155	Valid		RA98	Copy Ed Level 1
October	Week 1	42438_2023_436_OnlinePDF_s200_accepted_01	42438			15				8	0	Accepted	2	2023-10-02	1	NO ERROR	NON	NON	0	PQ24	PAGN		e752155	Valid		PQ24	Paginator
October	Week 1	42438_2023_436_OnlinePDF_s200_accepted_01	42438											2023-10-02	1	NO ERROR	NON	NON	0	OP33	CE		e752155	Valid		OP33	Copy Ed Level 1
October	Week 1	42438_2023_436_OnlinePDF_s200_QC1_01	42438			15				8	5	Rejected	1	2023-10-02	1	insert orcid 0000-0001-6094-9531	OMD	AU	1	OP33	CE		e752155	Valid		OP33	Copy Ed Level 1
October	Week 1	42438_2023_436_OnlinePDF_s200_QC1_01	42438											2023-10-02	3	remove end period	PNE	PARA	1	OP33	CE		e752155	Valid		OP33	Copy Ed Level 1
October	Week 1	42438_2023_436_OnlinePDF_s200_QC1_01	42438											2023-10-02	3	move below and tag as blckquote	FRM	PARA	1	OP33	CE		e752155	Valid		OP33	Copy Ed Level 1
October	Week 1	42438_2023_436_OnlinePDF_s200_QC1_01	42438											2023-10-02	4	remove end period	PNE	PARA	1	OP33	CE		e752155	Valid		OP33	Copy Ed Level 1
October	Week 1	42438_2023_436_OnlinePDF_s200_QC1_01	42438											2023-10-02	4	tag as blckquote	FRM	PARA	1	OP33	CE		e752155	Valid		OP33	Copy Ed Level 1
October	Week 1	10965_2023_3784_OnlinePDF.Accepted_01	10965			38				20	0	Accepted	2	2023-10-02	1	NO ERROR	NON	NON	0	OQ68	CE		e752113	Valid		OQ68	Copy Ed Level 1
October	Week 1	10965_2023_3784_OnlinePDF.Accepted_01	10965											2023-10-02	1	NO ERROR	NON	NON	0	OP45	PAGN		e752113	Valid		OP45	Paginator
October	Week 1	10965_2023_3784_OnlinePDF.QC1_01	10965			38				20	1	Rejected	2	2023-10-02	1	orphan word	FRM	PARA	1	SPIN	PAGN		e752113	Valid		SPIN	Paginator
October	Week 1	10965_2023_3784_OnlinePDF.QC1_01	10965											2023-10-02	2	orphan word	FRM	PARA	0	SPIN	PAGN		e752113	Valid		SPIN	Paginator
October	Week 1	10965_2023_3784_OnlinePDF.QC1_01	10965											2023-10-02	6	stacking	FRM	FIGC	0	SPIN	PAGN		e752113	Valid		SPIN	Paginator
October	Week 1	10965_2023_3784_OnlinePDF.QC1_01	10965											2023-10-02	14	stacking	FRM	FIGC	0	SPIN	PAGN		e752113	Valid		SPIN	Paginator
October	Week 1	10965_2023_3784_OnlinePDF.QC1_01	10965											2023-10-02	15	author truncation	TNT	REF	0	SPIN	PAGN		e752113	Valid		SPIN	Paginator
October	Week 1	10965_2023_3784_OnlinePDF.QC1_01	10965											2023-10-02	16	do not truncate	TNT	REF	0	SPIN	PAGN		e752113	Valid		SPIN	Paginator
October	Week 1	11065_2023_9622_OnlinePDF_01	11065			44				23	0	Accepted	2	2023-10-02	1	NO ERROR	NON	NON	0	NB05	PAGN		vjperez	Valid		NB05	Paginator
October	Week 1	11065_2023_9622_OnlinePDF_01	11065											2023-10-02	1	NO ERROR	NON	NON	0	OP25	CE		vjperez	Valid		OP25	Copy Ed Level 1
October	Week 1	11065_2023_9622_QC1_OnlinePDF_01	11065			44				23	4	Rejected	1	2023-10-02	1	truncation	TNT	REF	0	SPIN	PAGN		e746416	Valid		SPIN	Paginator
October	Week 1	11065_2023_9622_QC1_OnlinePDF_01	11065											2023-10-02	2	truncation	TNT	REF	0	SPIN	PAGN		e746416	Valid		SPIN	Paginator
October	Week 1	11065_2023_9622_QC1_OnlinePDF_01	11065											2023-10-02	2	truncation	TNT	REF	1	SPIN	PAGN		e746416	Valid		SPIN	Paginator
October	Week 1	11065_2023_9622_QC1_OnlinePDF_01	11065											2023-10-02	3	truncation	TNT	REF	1	SPIN	PAGN		e746416	Valid		SPIN	Paginator	changes in ERROR_COUNT
October	Week 1	11065_2023_9622_QC1_OnlinePDF_01	11065											2023-10-02	3	truncation	TNT	REF	0	SPIN	PAGN		e746416	Valid		SPIN	Paginator
October	Week 1	11065_2023_9622_QC1_OnlinePDF_01	11065											2023-10-02	5	truncation	TNT	REF	0	SPIN	PAGN		e746416	Valid		SPIN	Paginator
October	Week 1	11065_2023_9622_QC1_OnlinePDF_01	11065											2023-10-02	6	truncation	TNT	REF	1	SPIN	PAGN		e746416	Valid		SPIN	Paginator	changes in ERROR_COUNT
October	Week 1	11065_2023_9622_QC1_OnlinePDF_01	11065											2023-10-02	6	truncation	TNT	REF	0	SPIN	PAGN		e746416	Valid		SPIN	Paginator
October	Week 1	11065_2023_9622_QC1_OnlinePDF_01	11065											2023-10-02	8	truncation	TNT	REF	0	SPIN	PAGN		e746416	Valid		SPIN	Paginator
October	Week 1	11065_2023_9622_QC1_OnlinePDF_01	11065											2023-10-02	12	truncation	TNT	REF	0	SPIN	PAGN		e746416	Valid		SPIN	Paginator
October	Week 1	11065_2023_9622_QC1_OnlinePDF_01	11065											2023-10-02	19	truncation	TNT	REF	0	SPIN	PAGN		e746416	Valid		SPIN	Paginator
October	Week 1	11065_2023_9622_QC1_OnlinePDF_01	11065											2023-10-02	20	truncation	TNT	REF	0	SPIN	PAGN		e746416	Valid		SPIN	Paginator
October	Week 1	11065_2023_9622_QC1_OnlinePDF_01	11065											2023-10-02	21	truncation	TNT	REF	1	SPIN	PAGN		e746416	Valid		SPIN	Paginator	changes in ERROR_COUNT
October	Week 1	11065_2023_9622_QC1_OnlinePDF_01	11065											2023-10-02	21	truncation	TNT	REF	0	SPIN	PAGN		e746416	Valid		SPIN	Paginator
October	Week 1	11065_2023_9622_QC1_OnlinePDF_01	11065											2023-10-02	21	truncation	TNT	REF	0	SPIN	PAGN		e746416	Valid		SPIN	Paginator
October	Week 1	11065_2023_9622_QC1_OnlinePDF_01	11065											2023-10-02	21	truncation	TNT	REF	0	SPIN	PAGN		e746416	Valid		SPIN	Paginator
October	Week 1	11065_2023_9622_QC1_OnlinePDF_01	11065											2023-10-02	21	truncation	TNT	REF	0	SPIN	PAGN		e746416	Valid		SPIN	Paginator
October	Week 1	11368_2023_3663_OnlinePDF_Qc1_01	11368			31				16	40	Rejected	1	2023-10-02	1	occupy white space	SPC	PARA	1	SPIN	PAGN		e752154	Valid		SPIN	Paginator
October	Week 1	11368_2023_3663_OnlinePDF_Qc1_01	11368											2023-10-02	1	Please check if the section headings are assigned to appropriate levels.	AQF	AQF	1	SPIN	PAGN		e752154	Valid		SPIN	Paginator
October	Week 1	11368_2023_3663_OnlinePDF_Qc1_01	11368											2023-10-02	1	Fix ligature	SPC	ART	1	SPIN	PAGN		e752154	Valid		SPIN	Paginator
October	Week 1	11368_2023_3663_OnlinePDF_Qc1_01	11368											2023-10-02	2	do not truncate	TNT	PARA	1	SPIN	PAGN		e752154	Valid		SPIN	Paginator
October	Week 1	11368_2023_3663_OnlinePDF_Qc1_01	11368											2023-10-02	2	fix orphan	FRM	PARA	1	SPIN	PAGN		e752154	Valid		SPIN	Paginator
October	Week 1	11368_2023_3663_OnlinePDF_Qc1_01	11368											2023-10-02	2	remove comma	PNE	PARA	1	RB17	CE		e752154	Valid		RB17	Copy Ed Level 1
October	Week 1	11368_2023_3663_OnlinePDF_Qc1_01	11368											2023-10-02	2	s/b "1. 2."	IND	PARA	1	RB17	CE		e752154	Valid		RB17	Copy Ed Level 1
October	Week 1	11368_2023_3663_OnlinePDF_Qc1_01	11368											2023-10-02	3	remove comma	PNE	PARA	1	RB17	CE		e752154	Valid		RB17	Copy Ed Level 1
October	Week 1	11368_2023_3663_OnlinePDF_Qc1_01	11368											2023-10-02	3	s/b "and"	IND	PARA	1	RB17	CE		e752154	Valid		RB17	Copy Ed Level 1
October	Week 1	11368_2023_3663_OnlinePDF_Qc1_01	11368											2023-10-02	3	do not truncate	TNT	PARA	1	SPIN	PAGN		e752154	Valid		SPIN	Paginator
October	Week 1	11368_2023_3663_OnlinePDF_Qc1_01	11368											2023-10-02	3	s/b link in appropriate citation	LNK	PARA	1	RB17	CE		e752154	Valid		RB17	Copy Ed Level 1
October	Week 1	11368_2023_3663_OnlinePDF_Qc1_01	11368											2023-10-02	4	do not truncate	TNT	PARA	1	SPIN	PAGN		e752154	Valid		SPIN	Paginator
October	Week 1	11368_2023_3663_OnlinePDF_Qc1_01	11368											2023-10-02	4	do not truncate	TNT	PARA	0	SPIN	PAGN		e752154	Valid		SPIN	Paginator
October	Week 1	11368_2023_3663_OnlinePDF_Qc1_01	11368											2023-10-02	4	s/b link in appropriate citation	LNK	PARA	1	RB17	CE		e752154	Valid		RB17	Copy Ed Level 1
October	Week 1	11368_2023_3663_OnlinePDF_Qc1_01	11368											2023-10-02	5	remove comma	PNE	FNT	1	RB17	CE		e752154	Valid		RB17	Copy Ed Level 1
October	Week 1	11368_2023_3663_OnlinePDF_Qc1_01	11368											2023-10-02	5	insert here "b Control group sampling sites"	IND	FNT	1	RB17	CE		e752154	Valid		RB17	Copy Ed Level 1
October	Week 1	11368_2023_3663_OnlinePDF_Qc1_01	11368											2023-10-02	5	remove comma	PNE	PARA	0	RB17	CE		e752154	Valid		RB17	Copy Ed Level 1
October	Week 1	11368_2023_3663_OnlinePDF_Qc1_01	11368											2023-10-02	5	remove	IND	FNT	1	RB17	CE		e752154	Valid		RB17	Copy Ed Level 1
October	Week 1	11368_2023_3663_OnlinePDF_Qc1_01	11368											2023-10-02	5	s/b "Eqs. (1) and (2)"	IND	PARA	1	RB17	CE		e752154	Valid		RB17	Copy Ed Level 1
October	Week 1	11368_2023_3663_OnlinePDF_Qc1_01	11368											2023-10-02	6	s/b "and"	IND	PARA	1	RB17	CE		e752154	Valid		RB17	Copy Ed Level 1
October	Week 1	11368_2023_3663_OnlinePDF_Qc1_01	11368											2023-10-02	6	figure panels s/b bold and remove parenthesis	IND	FIGC	1	RB17	CE		e752154	Valid		RB17	Copy Ed Level 1
October	Week 1	11368_2023_3663_OnlinePDF_Qc1_01	11368											2023-10-02	6	do not truncate	TNT	PARA	1	SPIN	PAGN		e752154	Valid		SPIN	Paginator
October	Week 1	11368_2023_3663_OnlinePDF_Qc1_01	11368											2023-10-02	7	do not truncate	TNT	PARA	1	SPIN	PAGN		e752154	Valid		SPIN	Paginator
October	Week 1	11368_2023_3663_OnlinePDF_Qc1_01	11368											2023-10-02	7	figure panels s/b bold and remove parenthesis	IND	FIGC	1	RB17	CE		e752154	Valid		RB17	Copy Ed Level 1
October	Week 1	11368_2023_3663_OnlinePDF_Qc1_01	11368											2023-10-02	8	remove comma	PNE	PARA	1	RB17	CE		e752154	Valid		RB17	Copy Ed Level 1
October	Week 1	11368_2023_3663_OnlinePDF_Qc1_01	11368											2023-10-02	9	figure panels s/b bold and remove parenthesis	IND	FIGC	1	RB17	CE		e752154	Valid		RB17	Copy Ed Level 1
October	Week 1	11368_2023_3663_OnlinePDF_Qc1_01	11368											2023-10-02	12	do not truncate	TNT	PARA	1	SPIN	PAGN		e752154	Valid		SPIN	Paginator
October	Week 1	11368_2023_3663_OnlinePDF_Qc1_01	11368											2023-10-02	12	Table s/b place before conclusion	IND	TBLB	1	SPIN	PAGN		e752154	Valid		SPIN	Paginator
October	Week 1	11368_2023_3663_OnlinePDF_Qc1_01	11368											2023-10-02	13	fix url cuitting	TNT	REF	1	SPIN	PAGN		e752154	Valid		SPIN	Paginator
October	Week 1	11368_2023_3663_OnlinePDF_Qc1_01	11368											2023-10-02	14	fix url cuitting	TNT	REF	1	SPIN	PAGN		e752154	Valid		SPIN	Paginator
October	Week 1	11368_2023_3663_OnlinePDF_Qc1_01	11368											2023-10-02	14	do not truncate	TNT	REF	1	SPIN	PAGN		e752154	Valid		SPIN	Paginator
October	Week 1	11468_2023_2070_OnlinePDF_Qc1_01	11468			23				12	17	Rejected	1	2023-10-02	1	s/b "Novoselov et al." to match in reference list	AQF	PARA	0	NI52	CE		e752154	Valid		NI52	Copy Ed Level 1
October	Week 1	11468_2023_2070_OnlinePDF_Qc1_01	11468											2023-10-02	1	s/b "Zhu and Wang" to match in reference list	AQF	PARA	0	NI52	CE		e752154	Valid		NI52	Copy Ed Level 1
October	Week 1	11468_2023_2070_OnlinePDF_Qc1_01	11468											2023-10-02	1	insert missing ORCID ID	OMD	AU	1	NI52	CE		e752154	Valid		NI52	Copy Ed Level 1
October	Week 1	11468_2023_2070_OnlinePDF_Qc1_01	11468											2023-10-02	1	Please check if the section headings are assigned to appropriate levels.	AQF	AQF	1	NI52	CE		e752154	Valid		NI52	Copy Ed Level 1
October	Week 1	11468_2023_2070_OnlinePDF_Qc1_01	11468											2023-10-02	1	s/b "Qing et al." to match in reference list	AQF	PARA	1	NI52	CE		e752154	Valid		NI52	Copy Ed Level 1
October	Week 1	11468_2023_2070_OnlinePDF_Qc1_01	11468											2023-10-02	1	s/b "Cai et al."	IND	PARA	0	NI52	CE		e752154	Valid		NI52	Copy Ed Level 1
October	Week 1	11468_2023_2070_OnlinePDF_Qc1_01	11468											2023-10-02	1	s/b "Andryieuski and Lavrinenko" to match in reference list	AQF	PARA	0	NI52	CE		e752154	Valid		NI52	Copy Ed Level 1
October	Week 1	11468_2023_2070_OnlinePDF_Qc1_01	11468											2023-10-02	2	Figures are blurred, let us know if we will proceed as is, otherwise kindly provide replacements with good quality, SHOULD BE in .eps or pdf format. If the replacement still blurred, we will proceed with the most usable figures	AQF	FIGC	1	NI52	CE		e752154	Valid		NI52	Copy Ed Level 1
October	Week 1	11468_2023_2070_OnlinePDF_Qc1_01	11468											2023-10-02	4	fix stacking	MSD	FIGC	1	SPIN	PAGN		e752154	Valid		SPIN	Paginator
October	Week 1	11468_2023_2070_OnlinePDF_Qc1_01	11468											2023-10-02	4	occupy white space	SPC	PARA	1	SPIN	PAGN		e752154	Valid		SPIN	Paginator
October	Week 1	11468_2023_2070_OnlinePDF_Qc1_01	11468											2023-10-02	5	do not truncate	TNT	PARA	1	SPIN	PAGN		e752154	Valid		SPIN	Paginator
October	Week 1	11468_2023_2070_OnlinePDF_Qc1_01	11468											2023-10-02	8	remove indent	SPC	PARA	1	NI52	CE		e752154	Valid		NI52	Copy Ed Level 1
October	Week 1	11468_2023_2070_OnlinePDF_Qc1_01	11468											2023-10-02	8	fix stacking	MSD	FIGC	1	SPIN	PAGN		e752154	Valid		SPIN	Paginator
October	Week 1	11468_2023_2070_OnlinePDF_Qc1_01	11468											2023-10-02	9	insert space	SPC	FIGC	1	NI52	CE		e752154	Valid		NI52	Copy Ed Level 1
October	Week 1	11468_2023_2070_OnlinePDF_Qc1_01	11468											2023-10-02	9	fix stacking	MSD	FIGC	1	SPIN	PAGN		e752154	Valid		SPIN	Paginator
October	Week 1	11468_2023_2070_OnlinePDF_Qc1_01	11468											2023-10-02	10	remove duplicate	IND	PARA	1	NI52	CE		e752154	Valid		NI52	Copy Ed Level 1
October	Week 1	11468_2023_2070_OnlinePDF_Qc1_01	11468											2023-10-02	11	s/b abbreviate	IND	REF	1	NI52	CE		e752154	Valid		NI52	Copy Ed Level 1
October	Week 1	11468_2023_2070_OnlinePDF_Qc1_01	11468											2023-10-02	11	remove period	PNE	REF	0	NI52	CE		e752154	Valid		NI52	Copy Ed Level 1
October	Week 1	11468_2023_2070_OnlinePDF_Qc1_01	11468											2023-10-02	11	Follow Basic reference style	FRM	REF	1	NI52	CE		e752154	Valid		NI52	Copy Ed Level 1
October	Week 1	11468_2023_2070_OnlinePDF_Qc1_01	11468											2023-10-02	11	s/b based align	ALG	REF	1	SPIN	PAGN		e752154	Valid		SPIN	Paginator
October	Week 1	11468_2023_2070_OnlinePDF_Qc1_01	11468											2023-10-02	11	Follow Basic reference style	FRM	REF	0	NI52	CE		e752154	Valid		NI52	Copy Ed Level 1
October	Week 1	11468_2023_2070_OnlinePDF_Qc1_01	11468											2023-10-02	11	do not truncate	TNT	REF	0	SPIN	PAGN		e752154	Valid		SPIN	Paginator
October	Week 1	11468_2023_2070_OnlinePDF_Qc1_01	11468											2023-10-02	11	Follow Basic reference style	FRM	REF	0	NI52	CE		e752154	Valid		NI52	Copy Ed Level 1
October	Week 1	11468_2023_2070_OnlinePDF_Qc1_01	11468											2023-10-02	11	Follow Basic reference style	FRM	REF	0	NI52	CE		e752154	Valid		NI52	Copy Ed Level 1
October	Week 1	11468_2023_2070_OnlinePDF_Qc1_01	11468											2023-10-02	11	do not truncate	TNT	REF	1	SPIN	PAGN		e752154	Valid		SPIN	Paginator
October	Week 1	11468_2023_2070_OnlinePDF_Qc1_01	11468											2023-10-02	11	s/b abbreviate	IND	REF	0	NI52	CE		e752154	Valid		NI52	Copy Ed Level 1
October	Week 1	11468_2023_2070_OnlinePDF_Qc1_01	11468											2023-10-02	11	Follow Basic reference style	FRM	REF	0	NI52	CE		e752154	Valid		NI52	Copy Ed Level 1	changes in ERROR_COUNT
October	Week 1	11468_2023_2070_OnlinePDF_Qc1_01	11468											2023-10-02	11	remove period	PNE	REF	1	NI52	CE		e752154	Valid		NI52	Copy Ed Level 1
October	Week 1	11468_2023_2070_OnlinePDF_Qc1_01	11468											2023-10-02	12	Follow Basic reference style	FRM	REF	0	NI52	CE		e752154	Valid		NI52	Copy Ed Level 1
October	Week 1	11886_2023_1972_OnlinePDF_Qc1_01	11886			19				10	9	Rejected	1	2023-10-02	2	fix ligature	SPC	HDG	0	SPIN	PAGN		e752154	Valid		SPIN	Paginator
October	Week 1	11886_2023_1972_OnlinePDF_Qc1_01	11886											2023-10-02	2	do not truncate	TNT	PARA	0	SPIN	PAGN		e752154	Valid		SPIN	Paginator
October	Week 1	11886_2023_1972_OnlinePDF_Qc1_01	11886											2023-10-02	2	do not truncate	TNT	PARA	1	SPIN	PAGN		e752154	Valid		SPIN	Paginator
October	Week 1	11886_2023_1972_OnlinePDF_Qc1_01	11886											2023-10-02	2	fix ligature	SPC	HDG	1	SPIN	PAGN		e752154	Valid		SPIN	Paginator
October	Week 1	11886_2023_1972_OnlinePDF_Qc1_01	11886											2023-10-02	3	fix orphan	FRM	PARA	1	SPIN	PAGN		e752154	Valid		SPIN	Paginator
October	Week 1	11886_2023_1972_OnlinePDF_Qc1_01	11886											2023-10-02	3	fix orphan	FRM	PARA	0	SPIN	PAGN		e752154	Valid		SPIN	Paginator
October	Week 1	11886_2023_1972_OnlinePDF_Qc1_01	11886											2023-10-02	3	fix ligature	SPC	HDG	1	SPIN	PAGN		e752154	Valid		SPIN	Paginator
October	Week 1	11886_2023_1972_OnlinePDF_Qc1_01	11886											2023-10-02	4	s/b based align	ALG	PARA	1	SPIN	PAGN		e752154	Valid		SPIN	Paginator
October	Week 1	11886_2023_1972_OnlinePDF_Qc1_01	11886											2023-10-02	4	do not truncate	TNT	PARA	1	SPIN	PAGN		e752154	Valid		SPIN	Paginator
October	Week 1	11886_2023_1972_OnlinePDF_Qc1_01	11886											2023-10-02	5	fix ligature	SPC	HDG	1	SPIN	PAGN		e752154	Valid		SPIN	Paginator
October	Week 1	11886_2023_1972_OnlinePDF_Qc1_01	11886											2023-10-02	7	fix format	IND	REF	1	SPIN	PAGN		e752154	Valid		SPIN	Paginator
October	Week 1	11886_2023_1972_OnlinePDF_Qc1_01	11886											2023-10-02	9	do not truncate	TNT	REF	0	SPIN	PAGN		e752154	Valid		SPIN	Paginator
October	Week 1	11886_2023_1972_OnlinePDF_Qc1_01	11886											2023-10-02	9	do not truncate	TNT	REF	0	SPIN	PAGN		e752154	Valid		SPIN	Paginator
October	Week 1	11886_2023_1972_OnlinePDF_Qc1_01	11886											2023-10-02	9	do not truncate	TNT	REF	0	SPIN	PAGN		e752154	Valid		SPIN	Paginator
October	Week 1	11886_2023_1972_OnlinePDF_Qc1_01	11886											2023-10-02	9	do not truncate	TNT	REF	0	SPIN	PAGN		e752154	Valid		SPIN	Paginator
October	Week 1	11886_2023_1972_OnlinePDF_Qc1_01	11886											2023-10-02	9	do not truncate	TNT	REF	1	SPIN	PAGN		e752154	Valid		SPIN	Paginator
October	Week 1	12098_2023_4886_OnlinePDF_QC1_01	12098			2				1	2	Rejected	1	2023-10-02	1	remove space	SPC	REF	0	OP33	CE		cprescilla	Valid		OP33	Copy Ed Level 1
October	Week 1	12098_2023_4886_OnlinePDF_QC1_01	12098											2023-10-02	1	scan all fix layout including ligatures, truncation, orphan, spacing	FRM	HDG	1	SPIN	PAGN		cprescilla	Valid		SPIN	Paginator
October	Week 1	12098_2023_4886_OnlinePDF_QC1_01	12098											2023-10-02	1	remove space	SPC	REF	1	OP33	CE		cprescilla	Valid		OP33	Copy Ed Level 1
October	Week 1	13132_2023_1510_OnlinePDF.Accepted_01	13132			69				36	0	Accepted	2	2023-10-02	1	NO ERROR	NON	NON	0	NB05	PAGN		e752113	Valid		NB05	Paginator
October	Week 1	13132_2023_1510_OnlinePDF.Accepted_01	13132											2023-10-02	1	NO ERROR	NON	NON	0	RB01	CE		e752113	Valid		RB01	Copy Ed Level 1
October	Week 1	13132_2023_1510_OnlinePDF.QC1_01	13132			69				36	23	Rejected	1	2023-10-02	1	Fix citation all citation it s\b in APA style format	FRM	PARA	1	RB01	CE		e752113	Valid		RB01	Copy Ed Level 1
October	Week 1	13132_2023_1510_OnlinePDF.QC1_01	13132											2023-10-02	2	author truncation	TNT	PARA	0	SPIN	PAGN		e752113	Valid		SPIN	Paginator
October	Week 1	13132_2023_1510_OnlinePDF.QC1_01	13132											2023-10-02	4	s\b link	LNK	PARA	1	RB01	CE		e752113	Valid		RB01	Copy Ed Level 1
October	Week 1	13132_2023_1510_OnlinePDF.QC1_01	13132											2023-10-02	4	s\b link	LNK	PARA	0	RB01	CE		e752113	Valid		RB01	Copy Ed Level 1
October	Week 1	13132_2023_1510_OnlinePDF.QC1_01	13132											2023-10-02	5	orphan word	FRM	PARA	0	SPIN	PAGN		e752113	Valid		SPIN	Paginator
October	Week 1	13132_2023_1510_OnlinePDF.QC1_01	13132											2023-10-02	5	s\b link	LNK	PARA	1	RB01	CE		e752113	Valid		RB01	Copy Ed Level 1
October	Week 1	13132_2023_1510_OnlinePDF.QC1_01	13132											2023-10-02	7	tag as block qoute	FRM	PARA	1	RB01	CE		e752113	Valid		RB01	Copy Ed Level 1
October	Week 1	13132_2023_1510_OnlinePDF.QC1_01	13132											2023-10-02	7	author truncation	TNT	PARA	0	SPIN	PAGN		e752113	Valid		SPIN	Paginator
October	Week 1	13132_2023_1510_OnlinePDF.QC1_01	13132											2023-10-02	8	s\b Lakshmi et al. (2021)	FRM	PARA	1	RB01	CE		e752113	Valid		RB01	Copy Ed Level 1
October	Week 1	13132_2023_1510_OnlinePDF.QC1_01	13132											2023-10-02	9	ligature	SPC	HDG	0	SPIN	PAGN		e752113	Valid		SPIN	Paginator
October	Week 1	13132_2023_1510_OnlinePDF.QC1_01	13132											2023-10-02	9	tag as block qoute	FRM	PARA	1	RB01	CE		e752113	Valid		RB01	Copy Ed Level 1
October	Week 1	13132_2023_1510_OnlinePDF.QC1_01	13132											2023-10-02	10	s\b tag as equation	FRM	EQ	1	RB01	CE		e752113	Valid		RB01	Copy Ed Level 1
October	Week 1	13132_2023_1510_OnlinePDF.QC1_01	13132											2023-10-02	10	insert Tables 1, 2, 3	OMD	PARA	1	RB01	CE		e752113	Valid		RB01	Copy Ed Level 1
October	Week 1	13132_2023_1510_OnlinePDF.QC1_01	13132											2023-10-02	10	author truncation	TNT	PARA	0	SPIN	PAGN		e752113	Valid		SPIN	Paginator
October	Week 1	13132_2023_1510_OnlinePDF.QC1_01	13132											2023-10-02	10	s\b Appiah-Otoo et al. (2022)	FRM	PARA	1	RB01	CE		e752113	Valid		RB01	Copy Ed Level 1
October	Week 1	13132_2023_1510_OnlinePDF.QC1_01	13132											2023-10-02	11	remove link	LNK	PARA	1	RB01	CE		e752113	Valid		RB01	Copy Ed Level 1
October	Week 1	13132_2023_1510_OnlinePDF.QC1_01	13132											2023-10-02	11	s\b 7	FRM	PARA	1	RB01	CE		e752113	Valid		RB01	Copy Ed Level 1
October	Week 1	13132_2023_1510_OnlinePDF.QC1_01	13132											2023-10-02	11	s\b 9	FRM	PARA	0	RB01	CE		e752113	Valid		RB01	Copy Ed Level 1	changes in ERROR_COUNT
October	Week 1	13132_2023_1510_OnlinePDF.QC1_01	13132											2023-10-02	11	insert (Table 4, 5, 6)	OMD	PARA	1	RB01	CE		e752113	Valid		RB01	Copy Ed Level 1
October	Week 1	13132_2023_1510_OnlinePDF.QC1_01	13132											2023-10-02	11	s\b Makhlouf et al.,	FRM	PARA	1	RB01	CE		e752113	Valid		RB01	Copy Ed Level 1
October	Week 1	13132_2023_1510_OnlinePDF.QC1_01	13132											2023-10-02	11	s\b 10	FRM	PARA	0	RB01	CE		e752113	Valid		RB01	Copy Ed Level 1	changes in ERROR_COUNT
October	Week 1	13132_2023_1510_OnlinePDF.QC1_01	13132											2023-10-02	11	s\b 8	FRM	PARA	0	RB01	CE		e752113	Valid		RB01	Copy Ed Level 1	changes in ERROR_COUNT
October	Week 1	13132_2023_1510_OnlinePDF.QC1_01	13132											2023-10-02	11	remove link	LNK	PARA	1	RB01	CE		e752113	Valid		RB01	Copy Ed Level 1	changes in ERROR_COUNT
October	Week 1	13132_2023_1510_OnlinePDF.QC1_01	13132											2023-10-02	11	remove link	LNK	PARA	0	RB01	CE		e752113	Valid		RB01	Copy Ed Level 1
October	Week 1	13132_2023_1510_OnlinePDF.QC1_01	13132											2023-10-02	17	s\b Beck et al. (2007)	FRM	PARA	1	RB01	CE		e752113	Valid		RB01	Copy Ed Level 1
October	Week 1	13132_2023_1510_OnlinePDF.QC1_01	13132											2023-10-02	17	s\b Beck et al. (2007)	FRM	PARA	0	RB01	CE		e752113	Valid		RB01	Copy Ed Level 1	changes in ERROR_COUNT
October	Week 1	13132_2023_1510_OnlinePDF.QC1_01	13132											2023-10-02	17	s\b Tables 1, 2, and 3	FRM	PARA	1	RB01	CE		e752113	Valid		RB01	Copy Ed Level 1
October	Week 1	13132_2023_1510_OnlinePDF.QC1_01	13132											2023-10-02	23	orphan word	FRM	PARA	0	SPIN	PAGN		e752113	Valid		SPIN	Paginator
October	Week 1	13132_2023_1510_OnlinePDF.QC1_01	13132											2023-10-02	23	s\b 5	IND	PARA	1	RB01	CE		e752113	Valid		RB01	Copy Ed Level 1
October	Week 1	13132_2023_1510_OnlinePDF.QC1_01	13132											2023-10-02	23	do not truncate	TNT	PARA	1	SPIN	PAGN		e752113	Valid		SPIN	Paginator	changes in ERROR_COUNT
October	Week 1	13132_2023_1510_OnlinePDF.QC1_01	13132											2023-10-02	23	s\b 6	IND	PARA	0	RB01	CE		e752113	Valid		RB01	Copy Ed Level 1	changes in ERROR_COUNT
October	Week 1	13132_2023_1510_OnlinePDF.QC1_01	13132											2023-10-02	23	s\b 4	IND	PARA	0	RB01	CE		e752113	Valid		RB01	Copy Ed Level 1	changes in ERROR_COUNT
October	Week 1	13132_2023_1510_OnlinePDF.QC1_01	13132											2023-10-02	23	s\b Tables 4, 5, and 6	FRM	PARA	1	RB01	CE		e752113	Valid		RB01	Copy Ed Level 1
October	Week 1	13132_2023_1510_OnlinePDF.QC1_01	13132											2023-10-02	24	s\b Appiah-Otoo et al.	FRM	PARA	0	SPIN	PAGN		e752113	Valid		SPIN	Paginator
October	Week 1	13132_2023_1510_OnlinePDF.QC1_01	13132											2023-10-02	24	orphan word	FRM	PARA	0	SPIN	PAGN		e752113	Valid		SPIN	Paginator
October	Week 1	13132_2023_1510_OnlinePDF.QC1_01	13132											2023-10-02	25	remove	ADT	PARA	1	RB01	CE		e752113	Valid		RB01	Copy Ed Level 1
October	Week 1	13132_2023_1510_OnlinePDF.QC1_01	13132											2023-10-02	25	Table 7 to 10 s\b under appendix	FRM	APP	0	SPIN	PAGN		e752113	Valid		SPIN	Paginator
October	Week 1	13132_2023_1510_OnlinePDF.QC1_01	13132											2023-10-02	32	insert period	PNE	REF	1	RB01	CE		e752113	Valid		RB01	Copy Ed Level 1
October	Week 1	13132_2023_1510_OnlinePDF.QC1_01	13132											2023-10-02	33	s\b comma	PNE	REF	1	RB01	CE		e752113	Valid		RB01	Copy Ed Level 1
October	Week 1	13132_2023_1510_OnlinePDF.QC1_01	13132											2023-10-02	35	remove	ADT	PARA	1	RB01	CE		e752113	Valid		RB01	Copy Ed Level 1
October	Week 1	13132_2023_1517_OnlinePDF.Accepted_01	13132			58				30	0	Accepted	2	2023-10-02	1	NO ERROR	NON	NON	0	QW41	CE		e752113	Valid		QW41	Copy Ed Level 1
October	Week 1	13132_2023_1517_OnlinePDF.Accepted_01	13132											2023-10-02	1	NO ERROR	NON	NON	0	NA16	PAGN		e752113	Valid		NA16	Quality Check
October	Week 1	13132_2023_1517_OnlinePDF.QC1_01	13132			58				30	3	Rejected	1	2023-10-02	1	ligature	SPC	HDG	1	SPIN	PAGN		e752113	Valid		SPIN	Paginator	changes in ERROR_COUNT
October	Week 1	13132_2023_1517_OnlinePDF.QC1_01	13132											2023-10-02	1	ligature	SPC	HDG	0	SPIN	PAGN		e752113	Valid		SPIN	Paginator
October	Week 1	13132_2023_1517_OnlinePDF.QC1_01	13132											2023-10-02	6	ligature	SPC	HDG	1	SPIN	PAGN		e752113	Valid		SPIN	Paginator
October	Week 1	13132_2023_1517_OnlinePDF.QC1_01	13132											2023-10-02	8	ligature	SPC	HDG	0	SPIN	PAGN		e752113	Valid		SPIN	Paginator
October	Week 1	13132_2023_1517_OnlinePDF.QC1_01	13132											2023-10-02	9	orphan word	FRM	PARA	0	SPIN	PAGN		e752113	Valid		SPIN	Paginator
October	Week 1	13132_2023_1517_OnlinePDF.QC1_01	13132											2023-10-02	10	orphan word	FRM	PARA	1	SPIN	PAGN		e752113	Valid		SPIN	Paginator	changes in ERROR_COUNT
October	Week 1	13132_2023_1517_OnlinePDF.QC1_01	13132											2023-10-02	10	orphan word	FRM	PARA	0	SPIN	PAGN		e752113	Valid		SPIN	Paginator
October	Week 1	13132_2023_1517_OnlinePDF.QC1_01	13132											2023-10-02	14	orphan word	FRM	PARA	0	SPIN	PAGN		e752113	Valid		SPIN	Paginator
October	Week 1	13132_2023_1517_OnlinePDF.QC1_01	13132											2023-10-02	19	do not truncate	TNT	PARA	0	SPIN	PAGN		e752113	Valid		SPIN	Paginator
October	Week 1	13132_2023_1517_OnlinePDF.QC1_01	13132											2023-10-02	22	orphan word	FRM	PARA	0	SPIN	PAGN		e752113	Valid		SPIN	Paginator
October	Week 1	431_2023_5248_ACC_OnlinePDF_01	431			12				6	0	Accepted	2	2023-10-02	1	NO ERROR	NON	NON	0	NB05	PAGN		vjperez	Valid		NB05	Paginator
October	Week 1	431_2023_5248_ACC_OnlinePDF_01	431											2023-10-02	1	NO ERROR	NON	NON	0	QW39	CE		vjperez	Valid		QW39	Copy Ed Level 1
October	Week 1	431_2023_5248_QC1_OnlinePDF_01	431			12				6	3	Rejected	1	2023-10-02	1	s/b "FI-00029"	IND	AFF	1	QW39	CE		e746416	Valid		QW39	Copy Ed Level 1
October	Week 1	431_2023_5248_QC1_OnlinePDF_01	431											2023-10-02	1	Fix the correct layout	FRM	PARA	0	SPIN	PAGN		e746416	Valid		SPIN	Paginator
October	Week 1	431_2023_5248_QC1_OnlinePDF_01	431											2023-10-02	5	REmove	ADT	PARA	1	QW39	CE		e746416	Valid		QW39	Copy Ed Level 1
October	Week 1	431_2023_5248_QC1_OnlinePDF_01	431											2023-10-02	5	s/b "The authors declare no competing interests."	IND	PARA	1	QW39	CE		e746416	Valid		QW39	Copy Ed Level 1
October	Week 1	10344_2023_1739_OnlinePDF_s200_accepted_01	10344			19				10	0	Accepted	2	2023-10-03	1	NO ERROR	NON	NON	0	MS67	PAGN		e752155	Valid		MS67	Paginator
October	Week 1	10344_2023_1739_OnlinePDF_s200_accepted_01	10344											2023-10-03	1	NO ERROR	NON	NON	0	RA97	CE		e752155	Valid		RA97	Copy Ed Level 1
October	Week 1	10344_2023_1739_OnlinePDF_s200_QC1_01	10344			19				10	6	Rejected	1	2023-10-06	1	avoid ligature	SPC	AU	1	SPIN	PAGN		e752155	Valid		SPIN	Paginator
October	Week 1	10344_2023_1739_OnlinePDF_s200_QC1_01	10344											2023-10-06	2	"and"	FRM	PARA	1	RA97	CE		e752155	Valid		RA97	Copy Ed Level 1
October	Week 1	10344_2023_1739_OnlinePDF_s200_QC1_01	10344											2023-10-06	2	remove comma	PNE	PARA	1	RA97	CE		e752155	Valid		RA97	Copy Ed Level 1
October	Week 1	10344_2023_1739_OnlinePDF_s200_QC1_01	10344											2023-10-06	6	remove comma	PNE	TBLB	1	RA97	CE		e752155	Valid		RA97	Copy Ed Level 1
October	Week 1	10344_2023_1739_OnlinePDF_s200_QC1_01	10344											2023-10-06	7	remove	ADT	PARA	1	RA97	CE		e752155	Valid		RA97	Copy Ed Level 1
October	Week 1	10344_2023_1739_OnlinePDF_s200_QC1_01	10344											2023-10-06	8	fix ref sequence	FRM	REF	1	RA97	CE		e752155	Valid		RA97	Copy Ed Level 1
October	Week 1	10661_2023_11900_OnlinePDF_S200_ACCEPTED2_01	10661			40				21	0	Accepted	2	2023-10-03	1	no error	NON	NON	0	MS67	PAGN		e752185	Valid		MS67	Paginator
October	Week 1	10661_2023_11900_OnlinePDF_S200_ACCEPTED2_01	10661											2023-10-03	1	no error	NON	NON	0	RB02	CE		e752185	Valid		RB02	Copy Ed Level 1
October	Week 1	10661_2023_11900_OnlinePDF_S200_QC1_01	10661			40				21	15	Rejected	1	2023-10-03	2	remove space	SPC	PARA	1	RB02	CE		e752185	Valid		RB02	Copy Ed Level 1
October	Week 1	10661_2023_11900_OnlinePDF_S200_QC1_01	10661											2023-10-03	6	s/b	FRM	PARA	1	RB02	CE		e752185	Valid		RB02	Copy Ed Level 1
October	Week 1	10661_2023_11900_OnlinePDF_S200_QC1_01	10661											2023-10-03	7	space	SPC	EQ	0	RB02	CE		e752185	Valid		RB02	Copy Ed Level 1
October	Week 1	10661_2023_11900_OnlinePDF_S200_QC1_01	10661											2023-10-03	7	space	SPC	EQ	1	RB02	CE		e752185	Valid		RB02	Copy Ed Level 1
October	Week 1	10661_2023_11900_OnlinePDF_S200_QC1_01	10661											2023-10-03	10	period	PNE	TBLN	1	RB02	CE		e752185	Valid		RB02	Copy Ed Level 1
October	Week 1	10661_2023_11900_OnlinePDF_S200_QC1_01	10661											2023-10-03	10	s/b smalldash	PNE	TBLB	0	RB02	CE		e752185	Valid		RB02	Copy Ed Level 1
October	Week 1	10661_2023_11900_OnlinePDF_S200_QC1_01	10661											2023-10-03	10	s/b superscript "a" and "b" (change also in table body)	FRM	TBLN	1	RB02	CE		e752185	Valid		RB02	Copy Ed Level 1
October	Week 1	10661_2023_11900_OnlinePDF_S200_QC1_01	10661											2023-10-03	10	insert period	PNE	TBLB	0	RB02	CE		e752185	Valid		RB02	Copy Ed Level 1
October	Week 1	10661_2023_11900_OnlinePDF_S200_QC1_01	10661											2023-10-03	10	s/b	FRM	TBLN	1	RB02	CE		e752185	Valid		RB02	Copy Ed Level 1
October	Week 1	10661_2023_11900_OnlinePDF_S200_QC1_01	10661											2023-10-03	10	bold	EMP	TBLN	1	RB02	CE		e752185	Valid		RB02	Copy Ed Level 1
October	Week 1	10661_2023_11900_OnlinePDF_S200_QC1_01	10661											2023-10-03	10	remove comma	PNE	PARA	1	RB02	CE		e752185	Valid		RB02	Copy Ed Level 1
October	Week 1	10661_2023_11900_OnlinePDF_S200_QC1_01	10661											2023-10-03	11	bold	EMP	TBLN	1	RB02	CE		e752185	Valid		RB02	Copy Ed Level 1
October	Week 1	10661_2023_11900_OnlinePDF_S200_QC1_01	10661											2023-10-03	11	s/b superscript "a" and "b" (change also in table body)	FRM	TBLN	1	RB02	CE		e752185	Valid		RB02	Copy Ed Level 1
October	Week 1	10661_2023_11900_OnlinePDF_S200_QC1_01	10661											2023-10-03	12	bold	EMP	TBLN	1	RB02	CE		e752185	Valid		RB02	Copy Ed Level 1
October	Week 1	10661_2023_11900_OnlinePDF_S200_QC1_01	10661											2023-10-03	16	retrieved march 3, 2023, from	FRM	REF	1	RB02	CE		e752185	Valid		RB02	Copy Ed Level 1
October	Week 1	10661_2023_11900_OnlinePDF_S200_QC1_01	10661											2023-10-03	16	add aqf for references url w/out retrieved dates	FRM	REF	1	RB02	CE		e752185	Valid		RB02	Copy Ed Level 1
October	Week 1	10661_2023_11900_OnlinePDF_S200_QC1_01	10661											2023-10-03	17	insert	FRM	REF	1	RB02	CE		e752185	Valid		RB02	Copy Ed Level 1
October	Week 1	10661_2023_11900_OnlinePDF_S200_QC1_01	10661											2023-10-03	17	remove here	FRM	REF	0	RB02	CE		e752185	Valid		RB02	Copy Ed Level 1
October	Week 1	10661_2023_11900_OnlinePDF_S200_QC1_01	10661											2023-10-03	21	all figures are blurred, let us know if we will proceed as is, otherwise kindly provide replacements with good quality. should be in .eps or pdf format. if the replacement still blurred, we will proceed with the most usable figures. thank you!	FRM	AQF	0	RB02	CE		e752185	Valid		RB02	Copy Ed Level 1
October	Week 1	10661_2023_11900_OnlinePDF_S200_QC1_01	10661											2023-10-03	21	please check and confirm if table entries are captured/presented correctly and amend if necessary.	FRM	AQF	1	RB02	CE		e752185	Valid		RB02	Copy Ed Level 1
October	Week 1	10661_2023_11902_OnlinePDF_S200_ACCEPTED2_01	10661			40				21	0	Accepted	2	2023-10-03	1	no error	NON	NON	0	MS67	PAGN		e752185	Valid		MS67	Paginator
October	Week 1	10661_2023_11902_OnlinePDF_S200_ACCEPTED2_01	10661											2023-10-03	1	no error	NON	NON	0	PU40	CE		e752185	Valid		PU40	Copy Ed Level 1
October	Week 1	10661_2023_11902_OnlinePDF_S200_QC1_01	10661			40				21	1	Rejected	1	2023-10-03	2	truncation (scan same error)	TNT	NON	0	SPIN	PAGN		e752185	Valid		SPIN	Paginator
October	Week 1	10661_2023_11902_OnlinePDF_S200_QC1_01	10661											2023-10-03	3	occupy space	SPC	NON	0	SPIN	PAGN		e752185	Valid		SPIN	Paginator
October	Week 1	10661_2023_11902_OnlinePDF_S200_QC1_01	10661											2023-10-03	5	align indent (pagi)	ALG	NON	0	SPIN	PAGN		e752185	Valid		SPIN	Paginator
October	Week 1	10661_2023_11902_OnlinePDF_S200_QC1_01	10661											2023-10-03	6	align indent (pagi)	ALG	NON	0	SPIN	PAGN		e752185	Valid		SPIN	Paginator
October	Week 1	10661_2023_11902_OnlinePDF_S200_QC1_01	10661											2023-10-03	6	url truncation (scan same error)	TNT	NON	0	SPIN	PAGN		e752185	Valid		SPIN	Paginator
October	Week 1	10661_2023_11902_OnlinePDF_S200_QC1_01	10661											2023-10-03	7	fix overlapping (pagi)	NON	NON	0	SPIN	PAGN		e752185	Valid		SPIN	Paginator
October	Week 1	10661_2023_11902_OnlinePDF_S200_QC1_01	10661											2023-10-03	7	align indent (pagi)	ALG	NON	1	SPIN	PAGN		e752185	Valid		SPIN	Paginator	changes in ERROR_COUNT
October	Week 1	10661_2023_11902_OnlinePDF_S200_QC1_01	10661											2023-10-03	7	align indent (pagi)	ALG	NON	0	SPIN	PAGN		e752185	Valid		SPIN	Paginator
October	Week 1	10661_2023_11902_OnlinePDF_S200_QC1_01	10661											2023-10-03	7	align indent (pagi)	ALG	NON	0	SPIN	PAGN		e752185	Valid		SPIN	Paginator
October	Week 1	10661_2023_11902_OnlinePDF_S200_QC1_01	10661											2023-10-03	8	orphan (scan same error)	FRM	NON	0	SPIN	PAGN		e752185	Valid		SPIN	Paginator
October	Week 1	10661_2023_11902_OnlinePDF_S200_QC1_01	10661											2023-10-03	17	fix correct text size format (pagi)	NON	NON	0	SPIN	PAGN		e752185	Valid		SPIN	Paginator
October	Week 1	11365_2023_904_OnlinePDF_Qc1_01	11365			78				39	31	Rejected	1	2023-10-03	1	Keywords s/b InitialWord	CSE	KEYWORDS	1	PU38	CE		e752154	Valid		PU38	Copy Ed Level 1
October	Week 1	11365_2023_904_OnlinePDF_Qc1_01	11365											2023-10-03	2	Please check if the section headings are assigned to appropriate levels.	AQF	AQF	1	PU38	CE		e752154	Valid		PU38	Copy Ed Level 1
October	Week 1	11365_2023_904_OnlinePDF_Qc1_01	11365											2023-10-03	4	remove comma	PNE	PARA	1	PU38	CE		e752154	Valid		PU38	Copy Ed Level 1
October	Week 1	11365_2023_904_OnlinePDF_Qc1_01	11365											2023-10-03	6	s/b bold	EMP	TBLB	1	PU38	CE		e752154	Valid		PU38	Copy Ed Level 1
October	Week 1	11365_2023_904_OnlinePDF_Qc1_01	11365											2023-10-03	7	s/b bold	EMP	TBLB	1	PU38	CE		e752154	Valid		PU38	Copy Ed Level 1
October	Week 1	11365_2023_904_OnlinePDF_Qc1_01	11365											2023-10-03	8	s/b bold	EMP	TBLB	1	PU38	CE		e752154	Valid		PU38	Copy Ed Level 1
October	Week 1	11365_2023_904_OnlinePDF_Qc1_01	11365											2023-10-03	9	s/b "Schulze et al. (2001, 2003)"	IND	PARA	1	PU38	CE		e752154	Valid		PU38	Copy Ed Level 1
October	Week 1	11365_2023_904_OnlinePDF_Qc1_01	11365											2023-10-03	9	s/b bold	EMP	TBLB	0	PU38	CE		e752154	Valid		PU38	Copy Ed Level 1
October	Week 1	11365_2023_904_OnlinePDF_Qc1_01	11365											2023-10-03	9	s/b bold	EMP	TBLB	1	PU38	CE		e752154	Valid		PU38	Copy Ed Level 1
October	Week 1	11365_2023_904_OnlinePDF_Qc1_01	11365											2023-10-03	9	fix ligature	SPC	HDG	1	SPIN	PAGN		e752154	Valid		SPIN	Paginator	changes in EMP_NO and TASK
October	Week 1	11365_2023_904_OnlinePDF_Qc1_01	11365											2023-10-03	13	remove	IND	PARA	1	PU38	CE		e752154	Valid		PU38	Copy Ed Level 1
October	Week 1	11365_2023_904_OnlinePDF_Qc1_01	11365											2023-10-03	14	do not truncate	TNT	PARA	1	SPIN	PAGN		e752154	Valid		SPIN	Paginator
October	Week 1	11365_2023_904_OnlinePDF_Qc1_01	11365											2023-10-03	15	fix ligature	SPC	HDG	1	SPIN	PAGN		e752154	Valid		SPIN	Paginator
October	Week 1	11365_2023_904_OnlinePDF_Qc1_01	11365											2023-10-03	15	s/b bold	EMP	TBLB	1	PU38	CE		e752154	Valid		PU38	Copy Ed Level 1
October	Week 1	11365_2023_904_OnlinePDF_Qc1_01	11365											2023-10-03	15	do not truncate	TNT	PARA	1	SPIN	PAGN		e752154	Valid		SPIN	Paginator
October	Week 1	11365_2023_904_OnlinePDF_Qc1_01	11365											2023-10-03	16	s/b bold	EMP	TBLB	1	PU38	CE		e752154	Valid		PU38	Copy Ed Level 1
October	Week 1	11365_2023_904_OnlinePDF_Qc1_01	11365											2023-10-03	18	remove "2013"	IND	PARA	1	PU38	CE		e752154	Valid		PU38	Copy Ed Level 1
October	Week 1	11365_2023_904_OnlinePDF_Qc1_01	11365											2023-10-03	18	do not truncate	TNT	PARA	1	SPIN	PAGN		e752154	Valid		SPIN	Paginator
October	Week 1	11365_2023_904_OnlinePDF_Qc1_01	11365											2023-10-03	19	do not truncate	TNT	PARA	1	SPIN	PAGN		e752154	Valid		SPIN	Paginator
October	Week 1	11365_2023_904_OnlinePDF_Qc1_01	11365											2023-10-03	20	do not truncate	TNT	PARA	1	SPIN	PAGN		e752154	Valid		SPIN	Paginator
October	Week 1	11365_2023_904_OnlinePDF_Qc1_01	11365											2023-10-03	22	do not truncate	TNT	PARA	1	SPIN	PAGN		e752154	Valid		SPIN	Paginator
October	Week 1	11365_2023_904_OnlinePDF_Qc1_01	11365											2023-10-03	23	do not truncate	TNT	PARA	1	SPIN	PAGN		e752154	Valid		SPIN	Paginator
October	Week 1	11365_2023_904_OnlinePDF_Qc1_01	11365											2023-10-03	25	do not truncate	TNT	PARA	1	SPIN	PAGN		e752154	Valid		SPIN	Paginator
October	Week 1	11365_2023_904_OnlinePDF_Qc1_01	11365											2023-10-03	27	s/b ital	EMP	REF	1	PU38	CE		e752154	Valid		PU38	Copy Ed Level 1
October	Week 1	11365_2023_904_OnlinePDF_Qc1_01	11365											2023-10-03	27	s/b period	PNE	REF	1	PU38	CE		e752154	Valid		PU38	Copy Ed Level 1
October	Week 1	11365_2023_904_OnlinePDF_Qc1_01	11365											2023-10-03	32	remove period	PNE	REF	1	PU38	CE		e752154	Valid		PU38	Copy Ed Level 1
October	Week 1	11365_2023_904_OnlinePDF_Qc1_01	11365											2023-10-03	32	do not truncate	TNT	REF	1	SPIN	PAGN		e752154	Valid		SPIN	Paginator
October	Week 1	11365_2023_904_OnlinePDF_Qc1_01	11365											2023-10-03	33	s/b alphabetical	IND	REF	1	PU38	CE		e752154	Valid		PU38	Copy Ed Level 1
October	Week 1	11365_2023_904_OnlinePDF_Qc1_01	11365											2023-10-03	33	remove period	PNE	REF	1	PU38	CE		e752154	Valid		PU38	Copy Ed Level 1
October	Week 1	11365_2023_904_OnlinePDF_Qc1_01	11365											2023-10-03	34	remove period	PNE	REF	0	PU38	CE		e752154	Valid		PU38	Copy Ed Level 1
October	Week 1	11365_2023_904_OnlinePDF_Qc1_01	11365											2023-10-03	34	remove period	PNE	REF	0	PU38	CE		e752154	Valid		PU38	Copy Ed Level 1
October	Week 1	11365_2023_904_OnlinePDF_Qc1_01	11365											2023-10-03	34	remove period	PNE	REF	1	PU38	CE		e752154	Valid		PU38	Copy Ed Level 1
October	Week 1	11365_2023_904_OnlinePDF_Qc1_01	11365											2023-10-03	37	Please check if the affiliation/s is/are presented correctly.	AQF	AFF	1	PU38	CE		e752154	Valid		PU38	Copy Ed Level 1
October	Week 1	11365_2023_904_OnlinePDF_Qc1_01	11365											2023-10-03	37	fix ligature	SPC	HDG	1	SPIN	PAGN		e752154	Valid		SPIN	Paginator
October	Week 1	11468_2023_2077_OnlinePDF_s200_accepted_01	11468			27				14	0	Accepted	2	2023-10-03	1	NO ERROR	NON	NON	0	PQ24	PAGN		e752155	Valid		PQ24	Paginator
October	Week 1	11468_2023_2077_OnlinePDF_s200_accepted_01	11468											2023-10-03	1	NO ERROR	NON	NON	0	OP22	CE		e752155	Valid		OP22	Copy Ed Level 1
October	Week 1	11468_2023_2077_OnlinePDF_s200_QC1_01	11468			27				14	10	Rejected	1	2023-10-03	1	avoid ligature	SPC	HDG	1	SPIN	PAGN		e752155	Valid		SPIN	Paginator
October	Week 1	11468_2023_2077_OnlinePDF_s200_QC1_01	11468											2023-10-03	2	insert space	SPC	PARA	1	OP22	CE		e752155	Valid		OP22	Copy Ed Level 1
October	Week 1	11468_2023_2077_OnlinePDF_s200_QC1_01	11468											2023-10-03	2	insert space	SPC	PARA	0	OP22	CE		e752155	Valid		OP22	Copy Ed Level 1
October	Week 1	11468_2023_2077_OnlinePDF_s200_QC1_01	11468											2023-10-03	2	insert space	SPC	PARA	0	OP22	CE		e752155	Valid		OP22	Copy Ed Level 1
October	Week 1	11468_2023_2077_OnlinePDF_s200_QC1_01	11468											2023-10-03	2	insert space	SPC	PARA	0	OP22	CE		e752155	Valid		OP22	Copy Ed Level 1
October	Week 1	11468_2023_2077_OnlinePDF_s200_QC1_01	11468											2023-10-03	2	insert period	PNE	PARA	1	OP22	CE		e752155	Valid		OP22	Copy Ed Level 1
October	Week 1	11468_2023_2077_OnlinePDF_s200_QC1_01	11468											2023-10-03	5	insert space	SPC	PARA	1	OP22	CE		e752155	Valid		OP22	Copy Ed Level 1
October	Week 1	11468_2023_2077_OnlinePDF_s200_QC1_01	11468											2023-10-03	5	insert space	SPC	PARA	0	OP22	CE		e752155	Valid		OP22	Copy Ed Level 1
October	Week 1	11468_2023_2077_OnlinePDF_s200_QC1_01	11468											2023-10-03	9	insert space	SPC	PARA	1	OP22	CE		e752155	Valid		OP22	Copy Ed Level 1
October	Week 1	11468_2023_2077_OnlinePDF_s200_QC1_01	11468											2023-10-03	11	insert space	SPC	PARA	1	OP22	CE		e752155	Valid		OP22	Copy Ed Level 1
October	Week 1	11947_2023_3220_OnlinePDF_S200_ACCEPTED2_01	11947			15				8	0	Accepted	2	2023-10-03	1	no error	NON	NON	0	PQ24	PAGN		e752185	Valid		PQ24	Paginator
October	Week 1	11947_2023_3220_OnlinePDF_S200_ACCEPTED2_01	11947											2023-10-03	1	no error	NON	NON	0	RB03	CE		e752185	Valid		RB03	Copy Ed Level 1
October	Week 1	11947_2023_3220_OnlinePDF_S200_QC1_01	11947			15				8	11	Rejected	1	2023-10-03	1	orphan (scan same error)	FRM	NON	0	SPIN	PAGN		e752185	Valid		SPIN	Paginator
October	Week 1	11947_2023_3220_OnlinePDF_S200_QC1_01	11947											2023-10-03	1	lowercase	CSE	AFF	0	RB03	CE		e752185	Valid		RB03	Copy Ed Level 1
October	Week 1	11947_2023_3220_OnlinePDF_S200_QC1_01	11947											2023-10-03	1	add space (scan same error) < >	SPC	PARA	1	RB03	CE		e752185	Valid		RB03	Copy Ed Level 1
October	Week 1	11947_2023_3220_OnlinePDF_S200_QC1_01	11947											2023-10-03	1	lowercase	CSE	AFF	1	RB03	CE		e752185	Valid		RB03	Copy Ed Level 1
October	Week 1	11947_2023_3220_OnlinePDF_S200_QC1_01	11947											2023-10-03	1	ligature (scan same error)	SPC	NON	0	SPIN	PAGN		e752185	Valid		SPIN	Paginator
October	Week 1	11947_2023_3220_OnlinePDF_S200_QC1_01	11947											2023-10-03	2	truncation (scan same error)	TNT	NON	0	SPIN	PAGN		e752185	Valid		SPIN	Paginator
October	Week 1	11947_2023_3220_OnlinePDF_S200_QC1_01	11947											2023-10-03	2	remove comma	PNE	PARA	1	RB03	CE		e752185	Valid		RB03	Copy Ed Level 1
October	Week 1	11947_2023_3220_OnlinePDF_S200_QC1_01	11947											2023-10-03	2	remove period then capture as table 1 footnote	PNE	TBLN	1	RB03	CE		e752185	Valid		RB03	Copy Ed Level 1
October	Week 1	11947_2023_3220_OnlinePDF_S200_QC1_01	11947											2023-10-03	2	orphan (scan same error)	FRM	NON	0	SPIN	PAGN		e752185	Valid		SPIN	Paginator
October	Week 1	11947_2023_3220_OnlinePDF_S200_QC1_01	11947											2023-10-03	2	remove excess period	PNE	PARA	1	RB03	CE		e752185	Valid		RB03	Copy Ed Level 1
October	Week 1	11947_2023_3220_OnlinePDF_S200_QC1_01	11947											2023-10-03	3	remove period then capture as table 2 footnote (s/b at the 1st line of footnote)	PNE	TBLN	1	RB03	CE		e752185	Valid		RB03	Copy Ed Level 1
October	Week 1	11947_2023_3220_OnlinePDF_S200_QC1_01	11947											2023-10-03	4	and	FRM	PARA	1	RB03	CE		e752185	Valid		RB03	Copy Ed Level 1
October	Week 1	11947_2023_3220_OnlinePDF_S200_QC1_01	11947											2023-10-03	6	fix sorting	FRM	REF	1	RB03	CE		e752185	Valid		RB03	Copy Ed Level 1
October	Week 1	11947_2023_3220_OnlinePDF_S200_QC1_01	11947											2023-10-03	6	remove period	PNE	REF	1	RB03	CE		e752185	Valid		RB03	Copy Ed Level 1
October	Week 1	11947_2023_3220_OnlinePDF_S200_QC1_01	11947											2023-10-03	6	space	SPC	PARA	1	RB03	CE		e752185	Valid		RB03	Copy Ed Level 1
October	Week 1	11947_2023_3220_OnlinePDF_S200_QC1_01	11947											2023-10-03	7	truncation (scan same error)	TNT	NON	0	SPIN	PAGN		e752185	Valid		SPIN	Paginator
October	Week 1	11947_2023_3220_OnlinePDF_S200_QC1_01	11947											2023-10-03	8	remove	FRM	AQF	1	RB03	CE		e752185	Valid		RB03	Copy Ed Level 1
October	Week 1	12083_2023_1571_OnlinePDF_Qc1_01	12083			40				21	21	Rejected	1	2023-10-03	1	insert space	SPC	PARA	1	NI52	CE		e752154	Valid		NI52	Copy Ed Level 1
October	Week 1	12083_2023_1571_OnlinePDF_Qc1_01	12083											2023-10-03	1	Please check if the section headings are assigned to appropriate levels.	AQF	AQF	1	NI52	CE		e752154	Valid		NI52	Copy Ed Level 1
October	Week 1	12083_2023_1571_OnlinePDF_Qc1_01	12083											2023-10-03	1	s/b InitialWord	CSE	ART	1	NI52	CE		e752154	Valid		NI52	Copy Ed Level 1
October	Week 1	12083_2023_1571_OnlinePDF_Qc1_01	12083											2023-10-03	4	fix orphan	FRM	HDG	1	SPIN	PAGN		e752154	Valid		SPIN	Paginator
October	Week 1	12083_2023_1571_OnlinePDF_Qc1_01	12083											2023-10-03	7	fix orphan	FRM	HDG	1	SPIN	PAGN		e752154	Valid		SPIN	Paginator
October	Week 1	12083_2023_1571_OnlinePDF_Qc1_01	12083											2023-10-03	9	insert indent	SPC	PARA	0	NI52	CE		e752154	Valid		NI52	Copy Ed Level 1
October	Week 1	12083_2023_1571_OnlinePDF_Qc1_01	12083											2023-10-03	9	s/b lowercase	CSE	PARA	1	NI52	CE		e752154	Valid		NI52	Copy Ed Level 1
October	Week 1	12083_2023_1571_OnlinePDF_Qc1_01	12083											2023-10-03	9	s/b in next paragraph see manuscript	IND	PARA	1	NI52	CE		e752154	Valid		NI52	Copy Ed Level 1
October	Week 1	12083_2023_1571_OnlinePDF_Qc1_01	12083											2023-10-03	9	insert indent	SPC	PARA	0	NI52	CE		e752154	Valid		NI52	Copy Ed Level 1
October	Week 1	12083_2023_1571_OnlinePDF_Qc1_01	12083											2023-10-03	9	insert indent	SPC	PARA	0	NI52	CE		e752154	Valid		NI52	Copy Ed Level 1
October	Week 1	12083_2023_1571_OnlinePDF_Qc1_01	12083											2023-10-03	9	insert indent	SPC	PARA	1	NI52	CE		e752154	Valid		NI52	Copy Ed Level 1
October	Week 1	12083_2023_1571_OnlinePDF_Qc1_01	12083											2023-10-03	10	fix ligature	SPC	HDG	1	SPIN	PAGN		e752154	Valid		SPIN	Paginator
October	Week 1	12083_2023_1571_OnlinePDF_Qc1_01	12083											2023-10-03	12	fix ligature	SPC	HDG	1	SPIN	PAGN		e752154	Valid		SPIN	Paginator
October	Week 1	12083_2023_1571_OnlinePDF_Qc1_01	12083											2023-10-03	15	fix tagging	IND	PARA	1	NI52	CE		e752154	Valid		NI52	Copy Ed Level 1
October	Week 1	12083_2023_1571_OnlinePDF_Qc1_01	12083											2023-10-03	16	s/b in next paragraph see manuscript	MSD	PARA	1	NI52	CE		e752154	Valid		NI52	Copy Ed Level 1
October	Week 1	12083_2023_1571_OnlinePDF_Qc1_01	12083											2023-10-03	17	fix orphan	FRM	HDG	1	SPIN	PAGN		e752154	Valid		SPIN	Paginator
October	Week 1	12083_2023_1571_OnlinePDF_Qc1_01	12083											2023-10-03	17	fix ligature	SPC	HDG	1	SPIN	PAGN		e752154	Valid		SPIN	Paginator
October	Week 1	12083_2023_1571_OnlinePDF_Qc1_01	12083											2023-10-03	18	s/b "Wenbo Zhang wrote the content of conceptualization and methodology, Xiaotong Huo wrote the content of formal analysis and investigation and prepared the original draft, Zhenshan Bao was responsible for reviewing, editing and reviewing."	IND	PARA	1	NI52	CE		e752154	Valid		NI52	Copy Ed Level 1
October	Week 1	12083_2023_1571_OnlinePDF_Qc1_01	12083											2023-10-03	18	Follow Basic reference style	IND	REF	1	NI52	CE		e752154	Valid		NI52	Copy Ed Level 1
October	Week 1	12083_2023_1571_OnlinePDF_Qc1_01	12083											2023-10-03	18	s/b "Competing interests The authors declare no competing interests."	IND	PARA	0	NI52	CE		e752154	Valid		NI52	Copy Ed Level 1	changes in ERROR_COUNT
October	Week 1	12083_2023_1571_OnlinePDF_Qc1_01	12083											2023-10-03	18	fix stacking	MSD	TBLB	1	SPIN	PAGN		e752154	Valid		SPIN	Paginator
October	Week 1	12083_2023_1571_OnlinePDF_Qc1_01	12083											2023-10-03	19	remove comma	PNE	REF	1	NI52	CE		e752154	Valid		NI52	Copy Ed Level 1
October	Week 1	12083_2023_1571_OnlinePDF_Qc1_01	12083											2023-10-03	19	do not truncate	TNT	REF	0	SPIN	PAGN		e752154	Valid		SPIN	Paginator
October	Week 1	12083_2023_1571_OnlinePDF_Qc1_01	12083											2023-10-03	19	do not truncate	TNT	REF	0	SPIN	PAGN		e752154	Valid		SPIN	Paginator
October	Week 1	12083_2023_1571_OnlinePDF_Qc1_01	12083											2023-10-03	19	do not truncate	TNT	REF	0	SPIN	PAGN		e752154	Valid		SPIN	Paginator
October	Week 1	12083_2023_1571_OnlinePDF_Qc1_01	12083											2023-10-03	19	s/b based align	ALG	REF	1	SPIN	PAGN		e752154	Valid		SPIN	Paginator
October	Week 1	12083_2023_1571_OnlinePDF_Qc1_01	12083											2023-10-03	19	Follow Basic reference style	IND	REF	1	NI52	CE		e752154	Valid		NI52	Copy Ed Level 1
October	Week 1	12083_2023_1571_OnlinePDF_Qc1_01	12083											2023-10-03	19	do not truncate	TNT	REF	1	SPIN	PAGN		e752154	Valid		SPIN	Paginator
October	Week 1	12098_2023_4889_OnlinePDF_QC1_01	12098			8				4	16	Rejected	1	2023-10-03	1	add aqf as per journal standard instruction, affiliations should be arranged from smallest to biggest entities. please check if the affiliations and its corresponding authors were presented and captured correctly; otherwise, kindly amend.	AQF	AQF	1	OP33	CE		cprescilla	Valid		OP33	Copy Ed Level 1
October	Week 1	12098_2023_4889_OnlinePDF_QC1_01	12098											2023-10-03	1	remove	ADT	AFF	1	OP33	CE		cprescilla	Valid		OP33	Copy Ed Level 1
October	Week 1	12098_2023_4889_OnlinePDF_QC1_01	12098											2023-10-03	1	orgdiv	IND	AFF	0	OP33	CE		cprescilla	Valid		OP33	Copy Ed Level 1
October	Week 1	12098_2023_4889_OnlinePDF_QC1_01	12098											2023-10-03	1	scan all, change mid dot to period	PNE	PARA	1	op33	ce		cprescilla	Valid		op33	Copy Ed Level 1
October	Week 1	12098_2023_4889_OnlinePDF_QC1_01	12098											2023-10-03	1	scan all fix layout including ligatures, truncation, orphan, spacing,figs and tables placement	FRM	HDG	1	SPIN	PAGN		cprescilla	Valid		SPIN	Paginator
October	Week 1	12098_2023_4889_OnlinePDF_QC1_01	12098											2023-10-03	1	link reference	LNK	PARA	1	OP33	CE		cprescilla	Valid		OP33	Copy Ed Level 1
October	Week 1	12098_2023_4889_OnlinePDF_QC1_01	12098											2023-10-03	1	remove	ADT	AFF	0	OP33	CE		cprescilla	Valid		OP33	Copy Ed Level 1
October	Week 1	12098_2023_4889_OnlinePDF_QC1_01	12098											2023-10-03	1	sir thutob namgyal memorial hospital	IND	AFF	1	OP33	CE		cprescilla	Valid		OP33	Copy Ed Level 1
October	Week 1	12098_2023_4889_OnlinePDF_QC1_01	12098											2023-10-03	1	sort aff	FRM	AFF	1	OP33	CE		cprescilla	Valid		OP33	Copy Ed Level 1
October	Week 1	12098_2023_4889_OnlinePDF_QC1_01	12098											2023-10-03	2	space	SPC	PARA	0	op33	ce		cprescilla	Valid		op33	Copy Ed Level 1
October	Week 1	12098_2023_4889_OnlinePDF_QC1_01	12098											2023-10-03	2	scan all remove space bef %	SPC	PARA	0	OP33	CE		cprescilla	Valid		OP33	Copy Ed Level 1
October	Week 1	12098_2023_4889_OnlinePDF_QC1_01	12098											2023-10-03	2	scan all remove space bef %	SPC	PARA	0	OP33	CE		cprescilla	Valid		OP33	Copy Ed Level 1
October	Week 1	12098_2023_4889_OnlinePDF_QC1_01	12098											2023-10-03	2	scan all, change mid dot to period	PNE	PARA	1	op33	ce		cprescilla	Valid		op33	Copy Ed Level 1
October	Week 1	12098_2023_4889_OnlinePDF_QC1_01	12098											2023-10-03	2	add aqf for the significance of bold ital in table 1	AQF	AQF	1	OP33	CE		cprescilla	Valid		OP33	Copy Ed Level 1
October	Week 1	12098_2023_4889_OnlinePDF_QC1_01	12098											2023-10-03	2	add aqf	AQF	AQF	1	OP33	CE		cprescilla	Valid		OP33	Copy Ed Level 1
October	Week 1	12098_2023_4889_OnlinePDF_QC1_01	12098											2023-10-03	2	space	SPC	PARA	0	op33	ce		cprescilla	Valid		op33	Copy Ed Level 1
October	Week 1	12098_2023_4889_OnlinePDF_QC1_01	12098											2023-10-03	2	scan all remove space bef %	SPC	PARA	1	OP33	CE		cprescilla	Valid		OP33	Copy Ed Level 1
October	Week 1	12098_2023_4889_OnlinePDF_QC1_01	12098											2023-10-03	2	ndash	pne	PARA	0	op33	ce		cprescilla	Valid		op33	Copy Ed Level 1
October	Week 1	12098_2023_4889_OnlinePDF_QC1_01	12098											2023-10-03	2	ndash	pne	PARA	1	op33	ce		cprescilla	Valid		op33	Copy Ed Level 1
October	Week 1	12098_2023_4889_OnlinePDF_QC1_01	12098											2023-10-03	3	suryakanthi c	IND	REF	1	OP33	CE		cprescilla	Valid		OP33	Copy Ed Level 1
October	Week 1	12098_2023_4889_OnlinePDF_QC1_01	12098											2023-10-03	3	the authors declare no competing interests.	IND	COI	1	OP33	CE		cprescilla	Valid		OP33	Copy Ed Level 1
October	Week 1	12098_2023_4889_OnlinePDF_QC1_01	12098											2023-10-03	3	remove excess space	SPC	REF	1	OP33	CE		cprescilla	Valid		OP33	Copy Ed Level 1
October	Week 1	12098_2023_4889_OnlinePDF_QC1_01	12098											2023-10-03	3	remove space	SPC	PARA	1	OP33	CE		cprescilla	Valid		OP33	Copy Ed Level 1
October	Week 1	12602_2023_10171_OnlinePDF_S200_ACCEPTED2_01	12602			38				20	0	Accepted	2	2023-10-03	1	no error	NON	NON	0	MS67	PAGN		e752185	Valid		MS67	Paginator
October	Week 1	12602_2023_10171_OnlinePDF_S200_ACCEPTED2_01	12602											2023-10-03	1	no error	NON	NON	0	RA99	CE		e752185	Valid		RA99	Copy Ed Level 1
October	Week 1	12602_2023_10171_OnlinePDF_S200_QC1_01	12602			38				20	4	Rejected	1	2023-10-03	1	kampus puncak alam, 42300 bandar puncak alam, selangor darul ehsan	FRM	AFF	1	RA99	CE		e752185	Valid		RA99	Copy Ed Level 1
October	Week 1	12602_2023_10171_OnlinePDF_S200_QC1_01	12602											2023-10-03	1	40450 shah alam, selangor darul ehsan	FRM	AFF	0	RA99	CE		e752185	Valid		RA99	Copy Ed Level 1
October	Week 1	12602_2023_10171_OnlinePDF_S200_QC1_01	12602											2023-10-03	1	add aqf	FRM	AQF	1	RA99	CE		e752185	Valid		RA99	Copy Ed Level 1
October	Week 1	12602_2023_10171_OnlinePDF_S200_QC1_01	12602											2023-10-03	3	ligature (scan same error)	SPC	NON	0	SPIN	PAGN		e752185	Valid		SPIN	Paginator
October	Week 1	12602_2023_10171_OnlinePDF_S200_QC1_01	12602											2023-10-03	3	orphan (scan same error)	FRM	NON	0	SPIN	PAGN		e752185	Valid		SPIN	Paginator
October	Week 1	12602_2023_10171_OnlinePDF_S200_QC1_01	12602											2023-10-03	5	occupy space	SPC	NON	0	SPIN	PAGN		e752185	Valid		SPIN	Paginator
October	Week 1	12602_2023_10171_OnlinePDF_S200_QC1_01	12602											2023-10-03	9	missing data (artwork)	OMD	FIGC	1	HT51	ARTWORK		e752185	Valid		HT51	Artwork
October	Week 1	12602_2023_10171_OnlinePDF_S200_QC1_01	12602											2023-10-03	14	s/b move together w/ text (pagi)	NON	NON	0	SPIN	PAGN		e752185	Valid		SPIN	Paginator
October	Week 1	12602_2023_10171_OnlinePDF_S200_QC1_01	12602											2023-10-03	17	doi truncation (scan same error)	TNT	NON	0	SPIN	PAGN		e752185	Valid		SPIN	Paginator
October	Week 1	12602_2023_10171_OnlinePDF_S200_QC1_01	12602											2023-10-03	20	[25], [44] and [56]	FRM	AQF	1	RA99	CE		e752185	Valid		RA99	Copy Ed Level 1
October	Week 1	13311_2023_1446_OnlinePDF_Qc1_01	13311			35				18	9	Rejected	1	2023-10-03	1	occupy white space	SPC	PARA	1	SPIN	PAGN		e752154	Valid		SPIN	Paginator
October	Week 1	13311_2023_1446_OnlinePDF_Qc1_01	13311											2023-10-03	1	fix orphan	FRM	ART	1	SPIN	PAGN		e752154	Valid		SPIN	Paginator
October	Week 1	13311_2023_1446_OnlinePDF_Qc1_01	13311											2023-10-03	5	fix ligature	SPC	HDG	1	SPIN	PAGN		e752154	Valid		SPIN	Paginator
October	Week 1	13311_2023_1446_OnlinePDF_Qc1_01	13311											2023-10-03	5	fix orphan	FRM	HDG	1	SPIN	PAGN		e752154	Valid		SPIN	Paginator
October	Week 1	13311_2023_1446_OnlinePDF_Qc1_01	13311											2023-10-03	7	do not truncate	TNT	TBLB	1	SPIN	PAGN		e752154	Valid		SPIN	Paginator
October	Week 1	13311_2023_1446_OnlinePDF_Qc1_01	13311											2023-10-03	10	fix ligature	SPC	HDG	1	SPIN	PAGN		e752154	Valid		SPIN	Paginator
October	Week 1	13311_2023_1446_OnlinePDF_Qc1_01	13311											2023-10-03	15	do not truncate	TNT	REF	1	SPIN	PAGN		e752154	Valid		SPIN	Paginator
October	Week 1	13311_2023_1446_OnlinePDF_Qc1_01	13311											2023-10-03	15	do not truncate	TNT	PARA	1	SPIN	PAGN		e752154	Valid		SPIN	Paginator
October	Week 1	13311_2023_1446_OnlinePDF_Qc1_01	13311											2023-10-03	16	do not truncate	TNT	REF	0	SPIN	PAGN		e752154	Valid		SPIN	Paginator
October	Week 1	13311_2023_1446_OnlinePDF_Qc1_01	13311											2023-10-03	16	do not truncate	TNT	REF	1	SPIN	PAGN		e752154	Valid		SPIN	Paginator
October	Week 1	40670_2023_1907_OnlinePDF_s200_accepted_01	40670			8				4	0	Accepted	3	2023-10-03	1	NO ERROR	NON	NON	0	NB05	PAGN		e752155	Valid		NB05	Paginator
October	Week 1	40670_2023_1907_OnlinePDF_s200_accepted_01	40670											2023-10-03	1	NO ERROR	NON	NON	0	OP33	CE		e752155	Valid		OP33	Copy Ed Level 1
October	Week 1	40670_2023_1907_OnlinePDF_s200_QC1_01	40670			8				4	4	Rejected	1	2023-10-03	1	s,b 2	IND	AU	0	OP33	CE		e752155	Valid		OP33	Copy Ed Level 1
October	Week 1	40670_2023_1907_OnlinePDF_s200_QC1_01	40670											2023-10-03	1	s,b 2	IND	AU	1	OP33	CE		e752155	Valid		OP33	Copy Ed Level 1
October	Week 1	40670_2023_1907_OnlinePDF_s200_QC1_01	40670											2023-10-03	1	similar with aff2, please remove.	ADT	AFF	1	OP33	CE		e752155	Valid		OP33	Copy Ed Level 1
October	Week 1	40670_2023_1907_OnlinePDF_s200_QC1_01	40670											2023-10-03	3	add AQF; Please provide complete Bibliographic detail for reference [3].	OMD	REF	1	OP33	CE		e752155	Valid		OP33	Copy Ed Level 1
October	Week 1	40670_2023_1907_OnlinePDF_s200_QC1_01	40670											2023-10-03	3	add AQF; If possible, kindly provide access date for references [1] and [2].	OMD	AQF	0	OP33	CE		e752155	Valid		OP33	Copy Ed Level 1	changes in ERROR_COUNT
October	Week 1	40670_2023_1907_OnlinePDF_s200_QC1_01	40670											2023-10-03	3	remove	ADT	HDG	1	OP33	CE		e752155	Valid		OP33	Copy Ed Level 1
October	Week 1	11111_2023_437_OnlinePDF.Accepted_01	11111			25				13	0	Accepted	2	2023-10-03	1	NO ERROR	NON	NON	0	RB01	CE		e752113	Valid		RB01	Copy Ed Level 1
October	Week 1	11111_2023_437_OnlinePDF.Accepted_01	11111											2023-10-03	1	NO ERROR	NON	NON	0	NB05	PAGN		e752113	Valid		NB05	Paginator
October	Week 1	11111_2023_437_OnlinePDF.QC1_01	11111			25				13	14	Rejected	1	2023-10-03	1	insert Abstract and keywords should captured	OMD	ABS	1	RB01	CE		e752113	Valid		RB01	Copy Ed Level 1
October	Week 1	11111_2023_437_OnlinePDF.QC1_01	11111											2023-10-03	1	remove duplicate Jel	ADT	KEYWORDS	1	RB01	CE		e752113	Valid		RB01	Copy Ed Level 1
October	Week 1	11111_2023_437_OnlinePDF.QC1_01	11111											2023-10-03	4	fix linking	LNK	PARA	1	RB01	CE		e752113	Valid		RB01	Copy Ed Level 1
October	Week 1	11111_2023_437_OnlinePDF.QC1_01	11111											2023-10-03	4	should be link	LNK	PARA	0	RB01	CE		e752113	Valid		RB01	Copy Ed Level 1
October	Week 1	11111_2023_437_OnlinePDF.QC1_01	11111											2023-10-03	5	captured equation same as manuscript	FRM	EQ	1	RB01	CE		e752113	Valid		RB01	Copy Ed Level 1
October	Week 1	11111_2023_437_OnlinePDF.QC1_01	11111											2023-10-03	5	captured equation	FRM	EQ	0	RB01	CE		e752113	Valid		RB01	Copy Ed Level 1	changes in ERROR_COUNT
October	Week 1	11111_2023_437_OnlinePDF.QC1_01	11111											2023-10-03	5	should be link	LNK	PARA	1	RB01	CE		e752113	Valid		RB01	Copy Ed Level 1
October	Week 1	11111_2023_437_OnlinePDF.QC1_01	11111											2023-10-03	5	should be Eq. (2) should be link	LNK	PARA	0	RB01	CE		e752113	Valid		RB01	Copy Ed Level 1
October	Week 1	11111_2023_437_OnlinePDF.QC1_01	11111											2023-10-03	5	should be link	LNK	PARA	0	RB01	CE		e752113	Valid		RB01	Copy Ed Level 1
October	Week 1	11111_2023_437_OnlinePDF.QC1_01	11111											2023-10-03	5	should be Eq. (2) should be link	LNK	PARA	1	RB01	CE		e752113	Valid		RB01	Copy Ed Level 1
October	Week 1	11111_2023_437_OnlinePDF.QC1_01	11111											2023-10-03	5	captured equation	FRM	EQ	1	RB01	CE		e752113	Valid		RB01	Copy Ed Level 1
October	Week 1	11111_2023_437_OnlinePDF.QC1_01	11111											2023-10-03	5	captured equation	FRM	EQ	0	RB01	CE		e752113	Valid		RB01	Copy Ed Level 1	changes in ERROR_COUNT
October	Week 1	11111_2023_437_OnlinePDF.QC1_01	11111											2023-10-03	7	captured as level 1 heading	FRM	HDG	1	RB01	CE		e752113	Valid		RB01	Copy Ed Level 1
October	Week 1	11111_2023_437_OnlinePDF.QC1_01	11111											2023-10-03	8	captured equation	FRM	EQ	1	RB01	CE		e752113	Valid		RB01	Copy Ed Level 1
October	Week 1	11111_2023_437_OnlinePDF.QC1_01	11111											2023-10-03	8	should be Eq. (5) should be link	LNK	PARA	1	RB01	CE		e752113	Valid		RB01	Copy Ed Level 1
October	Week 1	11111_2023_437_OnlinePDF.QC1_01	11111											2023-10-03	8	stacking	FRM	TBLB	0	SPIN	PAGN		e752113	Valid		SPIN	Paginator
October	Week 1	11111_2023_437_OnlinePDF.QC1_01	11111											2023-10-03	9	captured as level 1 heading	FRM	HDG	1	RB01	CE		e752113	Valid		RB01	Copy Ed Level 1
October	Week 1	11111_2023_437_OnlinePDF.QC1_01	11111											2023-10-03	12	remove s	ADT	AQF	1	RB01	CE		e752113	Valid		RB01	Copy Ed Level 1
October	Week 1	11111_2023_437_OnlinePDF.QC1_01	11111											2023-10-03	12	insert Data availability	OMD	AQF	1	RB01	CE		e752113	Valid		RB01	Copy Ed Level 1
October	Week 1	11111_2023_437_OnlinePDF.QC1_01	11111											2023-10-03	12	remove	ADT	AQF	1	RB01	CE		e752113	Valid		RB01	Copy Ed Level 1
October	Week 1	12083_2023_1570_ACC_OnlinePDF_01	12083			29				15	0	Accepted	2	2023-10-03	1	NO ERROR	NON	NON	0	NB05	PAGN		vjperez	Valid		NB05	Paginator
October	Week 1	12083_2023_1570_ACC_OnlinePDF_01	12083											2023-10-03	1	NO ERROR	NON	NON	0	PF86	CE		vjperez	Valid		PF86	Copy Ed Level 1
October	Week 1	12083_2023_1570_QC1_OnlinePDF_01	12083			29				15	2	Rejected	1	2023-10-03	14	space	SPC	PARA	1	PF86	CE		e746416	Valid		PF86	Copy Ed Level 1
October	Week 1	12083_2023_1570_QC1_OnlinePDF_01	12083											2023-10-03	14	s/b "The authors declare no competing interests."	IND	PARA	1	PF86	CE		e746416	Valid		PF86	Copy Ed Level 1
October	Week 1	41347_2023_351_OnlinePDF.Accepted_01	41347			38				20	0	Accepted	2	2023-10-03	1	NO ERROR	NON	NON	0	QW41	CE		e752113	Valid		QW41	Copy Ed Level 1
October	Week 1	41347_2023_351_OnlinePDF.Accepted_01	41347											2023-10-03	1	NO ERROR	NON	NON	0	MS67	PAGN		e752113	Valid		MS67	Paginator
October	Week 1	41347_2023_351_OnlinePDF.QC1_01	41347			38				20	1	Rejected	1	2023-10-03	2	s\b Wang,	FRM	PARA	1	QW41	CE		e752113	Valid		QW41	Copy Ed Level 1
October	Week 1	41347_2023_351_OnlinePDF.QC1_01	41347											2023-10-03	6	ligature	SPC	HDG	0	SPIN	PAGN		e752113	Valid		SPIN	Paginator
October	Week 1	41347_2023_351_OnlinePDF.QC1_01	41347											2023-10-03	7	ligature	SPC	HDG	0	SPIN	PAGN		e752113	Valid		SPIN	Paginator
October	Week 1	41347_2023_351_OnlinePDF.QC1_01	41347											2023-10-03	8	orphan word	FRM	PARA	0	SPIN	PAGN		e752113	Valid		SPIN	Paginator
October	Week 1	41347_2023_351_OnlinePDF.QC1_01	41347											2023-10-03	12	Figures and tables s\b here	FRM	APP	0	SPIN	PAGN		e752113	Valid		SPIN	Paginator
October	Week 1	41347_2023_351_OnlinePDF.QC1_01	41347											2023-10-03	17	do not truncation	TNT	REF	0	SPIN	PAGN		e752113	Valid		SPIN	Paginator
October	Week 1	43069_2023_256_OnlinePDF.Accepted_01	43069			46				24	0	Accepted	2	2023-10-03	1	NO ERROR	NON	NON	0	QW39	CE		e752113	Valid		QW39	Copy Ed Level 1
October	Week 1	43069_2023_256_OnlinePDF.Accepted_01	43069											2023-10-03	1	NO ERROR	NON	NON	0	NB05	PAGN		e752113	Valid		NB05	Paginator
October	Week 1	43069_2023_256_OnlinePDF.QC1_01	43069			46				24	22	Rejected	1	2023-10-03	4	s\b lowercase	CSE	EQ	1	QW39	CE		e752113	Valid		QW39	Copy Ed Level 1
October	Week 1	43069_2023_256_OnlinePDF.QC1_01	43069											2023-10-03	4	tag as eqaution	FRM	EQ	1	QW39	CE		e752113	Valid		QW39	Copy Ed Level 1
October	Week 1	43069_2023_256_OnlinePDF.QC1_01	43069											2023-10-03	5	insert space	SPC	PARA	1	QW39	CE		e752113	Valid		QW39	Copy Ed Level 1
October	Week 1	43069_2023_256_OnlinePDF.QC1_01	43069											2023-10-03	5	overlapping	SPC	PARA	0	SPIN	PAGN		e752113	Valid		SPIN	Paginator
October	Week 1	43069_2023_256_OnlinePDF.QC1_01	43069											2023-10-03	5	insert space	SPC	EQ	1	QW39	CE		e752113	Valid		QW39	Copy Ed Level 1
October	Week 1	43069_2023_256_OnlinePDF.QC1_01	43069											2023-10-03	6	insert space	SPC	EQ	1	QW39	CE		e752113	Valid		QW39	Copy Ed Level 1
October	Week 1	43069_2023_256_OnlinePDF.QC1_01	43069											2023-10-03	6	insert space	SPC	EQ	0	QW39	CE		e752113	Valid		QW39	Copy Ed Level 1	changes in ERROR_COUNT
October	Week 1	43069_2023_256_OnlinePDF.QC1_01	43069											2023-10-03	6	s\b smaller	FRM	PARA	1	QW39	CE		e752113	Valid		QW39	Copy Ed Level 1
October	Week 1	43069_2023_256_OnlinePDF.QC1_01	43069											2023-10-03	6	tag as unordered list	FRM	PARA	1	QW39	CE		e752113	Valid		QW39	Copy Ed Level 1
October	Week 1	43069_2023_256_OnlinePDF.QC1_01	43069											2023-10-03	6	fix spacing	SPC	PARA	0	SPIN	PAGN		e752113	Valid		SPIN	Paginator
October	Week 1	43069_2023_256_OnlinePDF.QC1_01	43069											2023-10-03	6	tag as unordered list	FRM	PARA	0	QW39	CE		e752113	Valid		QW39	Copy Ed Level 1	changes in ERROR_COUNT
October	Week 1	43069_2023_256_OnlinePDF.QC1_01	43069											2023-10-03	6	s\b align with and and where	ALG	PARA	0	SPIN	PAGN		e752113	Valid		SPIN	Paginator
October	Week 1	43069_2023_256_OnlinePDF.QC1_01	43069											2023-10-03	6	insert space	SPC	EQ	1	QW39	CE		e752113	Valid		QW39	Copy Ed Level 1
October	Week 1	43069_2023_256_OnlinePDF.QC1_01	43069											2023-10-03	7	fix spacing	SPC	PARA	0	SPIN	PAGN		e752113	Valid		SPIN	Paginator
October	Week 1	43069_2023_256_OnlinePDF.QC1_01	43069											2023-10-03	9	fix spacing	SPC	PARA	1	SPIN	PAGN		e752113	Valid		SPIN	Paginator	changes in ERROR_COUNT
October	Week 1	43069_2023_256_OnlinePDF.QC1_01	43069											2023-10-03	9	s\b lowercase	CSE	PARA	1	QW39	CE		e752113	Valid		QW39	Copy Ed Level 1
October	Week 1	43069_2023_256_OnlinePDF.QC1_01	43069											2023-10-03	9	fix spacing	SPC	PARA	0	SPIN	PAGN		e752113	Valid		SPIN	Paginator
October	Week 1	43069_2023_256_OnlinePDF.QC1_01	43069											2023-10-03	10	fix spacing	SPC	PARA	0	SPIN	PAGN		e752113	Valid		SPIN	Paginator
October	Week 1	43069_2023_256_OnlinePDF.QC1_01	43069											2023-10-03	10	move it up a little	FRM	PARA	0	SPIN	PAGN		e752113	Valid		SPIN	Paginator
October	Week 1	43069_2023_256_OnlinePDF.QC1_01	43069											2023-10-03	11	move up to align	ALG	TBLB	0	SPIN	PAGN		e752113	Valid		SPIN	Paginator
October	Week 1	43069_2023_256_OnlinePDF.QC1_01	43069											2023-10-03	12	tag as list	FRM	EQ	1	QW39	CE		e752113	Valid		QW39	Copy Ed Level 1
October	Week 1	43069_2023_256_OnlinePDF.QC1_01	43069											2023-10-03	12	fix spacing spacing	SPC	PARA	0	SPIN	PAGN		e752113	Valid		SPIN	Paginator
October	Week 1	43069_2023_256_OnlinePDF.QC1_01	43069											2023-10-03	12	tag as list	FRM	EQ	1	QW39	CE		e752113	Valid		QW39	Copy Ed Level 1
October	Week 1	43069_2023_256_OnlinePDF.QC1_01	43069											2023-10-03	12	s\b formal para	FRM	PARA	1	QW39	CE		e752113	Valid		QW39	Copy Ed Level 1
October	Week 1	43069_2023_256_OnlinePDF.QC1_01	43069											2023-10-03	13	fix spacing spacing	SPC	PARA	1	SPIN	PAGN		e752113	Valid		SPIN	Paginator	changes in ERROR_COUNT
October	Week 1	43069_2023_256_OnlinePDF.QC1_01	43069											2023-10-03	13	fix spacing spacing	SPC	PARA	0	SPIN	PAGN		e752113	Valid		SPIN	Paginator
October	Week 1	43069_2023_256_OnlinePDF.QC1_01	43069											2023-10-03	13	tag as list	FRM	EQ	1	QW39	CE		e752113	Valid		QW39	Copy Ed Level 1
October	Week 1	43069_2023_256_OnlinePDF.QC1_01	43069											2023-10-03	15	move up to align	ALG	TBLB	1	SPIN	PAGN		e752113	Valid		SPIN	Paginator	changes in ERROR_COUNT
October	Week 1	43069_2023_256_OnlinePDF.QC1_01	43069											2023-10-03	15	move up to align	ALG	TBLB	0	SPIN	PAGN		e752113	Valid		SPIN	Paginator
October	Week 1	43069_2023_256_OnlinePDF.QC1_01	43069											2023-10-03	17	overlapping	FRM	PARA	0	SPIN	PAGN		e752113	Valid		SPIN	Paginator
October	Week 1	43069_2023_256_OnlinePDF.QC1_01	43069											2023-10-03	18	insert space between plus sign	SPC	TBLB	1	QW39	CE		e752113	Valid		QW39	Copy Ed Level 1
October	Week 1	43069_2023_256_OnlinePDF.QC1_01	43069											2023-10-03	19	tag as list	FRM	EQ	1	QW39	CE		e752113	Valid		QW39	Copy Ed Level 1
October	Week 1	43069_2023_256_OnlinePDF.QC1_01	43069											2023-10-03	19	fix spacing	SPC	PARA	0	SPIN	PAGN		e752113	Valid		SPIN	Paginator
October	Week 1	43069_2023_256_OnlinePDF.QC1_01	43069											2023-10-03	19	s\b formal para	FRM	PARA	1	QW39	CE		e752113	Valid		QW39	Copy Ed Level 1
October	Week 1	43069_2023_256_OnlinePDF.QC1_01	43069											2023-10-03	20	tag as list	FRM	EQ	1	QW39	CE		e752113	Valid		QW39	Copy Ed Level 1
October	Week 1	43069_2023_256_OnlinePDF.QC1_01	43069											2023-10-03	20	s\b formal para	FRM	PARA	1	QW39	CE		e752113	Valid		QW39	Copy Ed Level 1
October	Week 1	43069_2023_256_OnlinePDF.QC1_01	43069											2023-10-03	20	s\b formal para	FRM	PARA	0	QW39	CE		e752113	Valid		QW39	Copy Ed Level 1	changes in ERROR_COUNT
October	Week 1	43069_2023_256_OnlinePDF.QC1_01	43069											2023-10-03	20	s\b formal para	FRM	PARA	0	QW39	CE		e752113	Valid		QW39	Copy Ed Level 1	changes in ERROR_COUNT
October	Week 1	43069_2023_256_OnlinePDF.QC1_01	43069											2023-10-03	21	move table 6 before Conclusion	FRM	TBLB	0	SPIN	PAGN		e752113	Valid		SPIN	Paginator
October	Week 1	43069_2023_256_OnlinePDF.QC1_01	43069											2023-10-03	21	fix alignment	ALG	TBLB	0	SPIN	PAGN		e752113	Valid		SPIN	Paginator
October	Week 1	43069_2023_256_OnlinePDF.QC1_01	43069											2023-10-03	23	insert Publisher's Note	OMD	REF	1	Qw39	CE		e752113	Valid		Qw39	Copy Ed Level 1
October	Week 1	10661_2023_11921_OnlinePDF_S200_ACCEPTED2_01	10661			31				16	0	Accepted	2	2023-10-04	1	no error	NON	NON	0	MS67	PAGN		e752185	Valid		MS67	Paginator
October	Week 1	10661_2023_11921_OnlinePDF_S200_ACCEPTED2_01	10661											2023-10-04	1	no error	NON	NON	0	RA99	CE		e752185	Valid		RA99	Copy Ed Level 1
October	Week 1	10661_2023_11921_OnlinePDF_S200_QC1_01	10661			31				16	9	Rejected	1	2023-10-04	1	“hydrometeorology and monitoring center”	FRM	PARA	1	RA99	CE		e752185	Valid		RA99	Copy Ed Level 1
October	Week 1	10661_2023_11921_OnlinePDF_S200_QC1_01	10661											2023-10-04	4	truncation (scan same error)	TNT	NON	0	SPIN	PAGN		e752185	Valid		SPIN	Paginator
October	Week 1	10661_2023_11921_OnlinePDF_S200_QC1_01	10661											2023-10-04	8	reduce above space (pagi)	SPC	NON	0	SPIN	PAGN		e752185	Valid		SPIN	Paginator
October	Week 1	10661_2023_11921_OnlinePDF_S200_QC1_01	10661											2023-10-04	8	occupy space	SPC	NON	0	SPIN	PAGN		e752185	Valid		SPIN	Paginator
October	Week 1	10661_2023_11921_OnlinePDF_S200_QC1_01	10661											2023-10-04	9	occupy space	SPC	NON	0	SPIN	PAGN		e752185	Valid		SPIN	Paginator
October	Week 1	10661_2023_11921_OnlinePDF_S200_QC1_01	10661											2023-10-04	11	align plusmin	ALG	TBLB	1	RA99	CE		e752185	Valid		RA99	Copy Ed Level 1
October	Week 1	10661_2023_11921_OnlinePDF_S200_QC1_01	10661											2023-10-04	11	remove	FRM	TBLN	1	RA99	CE		e752185	Valid		RA99	Copy Ed Level 1
October	Week 1	10661_2023_11921_OnlinePDF_S200_QC1_01	10661											2023-10-04	11	insert period	PNE	TBLN	1	RA99	CE		e752185	Valid		RA99	Copy Ed Level 1
October	Week 1	10661_2023_11921_OnlinePDF_S200_QC1_01	10661											2023-10-04	12	fix correct data (see le docx)	FRM	PARA	1	RA99	CE		e752185	Valid		RA99	Copy Ed Level 1
October	Week 1	10661_2023_11921_OnlinePDF_S200_QC1_01	10661											2023-10-04	13	fix correct tagging and placement	FRM	PARA	1	RA99	CE		e752185	Valid		RA99	Copy Ed Level 1
October	Week 1	10661_2023_11921_OnlinePDF_S200_QC1_01	10661											2023-10-04	14	space	SPC	REF	1	RA99	CE		e752185	Valid		RA99	Copy Ed Level 1
October	Week 1	10661_2023_11921_OnlinePDF_S200_QC1_01	10661											2023-10-04	15	remove period	PNE	REF	1	RA99	CE		e752185	Valid		RA99	Copy Ed Level 1
October	Week 1	10661_2023_11921_OnlinePDF_S200_QC1_01	10661											2023-10-04	16	please check and confirm statements "the first data for 2022 (unpublished) also proves such a tendency."	FRM	AQF	1	RA99	CE		e752185	Valid		RA99	Copy Ed Level 1
October	Week 1	10741_2023_10357_OnlinePDF_S200_ACCEPTED2_01	10741			36				19	0	Accepted	2	2023-10-04	1	no error	NON	NON	0	MS67	PAGN		e752185	Valid		MS67	Paginator
October	Week 1	10741_2023_10357_OnlinePDF_S200_ACCEPTED2_01	10741											2023-10-04	1	no error	NON	NON	0	RA97	CE		e752185	Valid		RA97	Copy Ed Level 1
October	Week 1	10741_2023_10357_OnlinePDF_S200_QC1_01	10741			36				19	7	Rejected	1	2023-10-04	1	occupy space	SPC	NON	0	SPIN	PAGN		e752185	Valid		SPIN	Paginator
October	Week 1	10741_2023_10357_OnlinePDF_S200_QC1_01	10741											2023-10-04	1	ox2 6nn oxford	FRM	AFF	1	RA97	CE		e752185	Valid		RA97	Copy Ed Level 1
October	Week 1	10741_2023_10357_OnlinePDF_S200_QC1_01	10741											2023-10-04	1	lowercase	CSE	AFF	1	RA97	CE		e752185	Valid		RA97	Copy Ed Level 1
October	Week 1	10741_2023_10357_OnlinePDF_S200_QC1_01	10741											2023-10-04	1	ligature (scan same error)	SPC	NON	0	SPIN	PAGN		e752185	Valid		SPIN	Paginator
October	Week 1	10741_2023_10357_OnlinePDF_S200_QC1_01	10741											2023-10-04	3	occupy space	SPC	NON	0	SPIN	PAGN		e752185	Valid		SPIN	Paginator
October	Week 1	10741_2023_10357_OnlinePDF_S200_QC1_01	10741											2023-10-04	5	unbold then italic	EMP	TBLN	0	RA97	CE		e752185	Valid		RA97	Copy Ed Level 1
October	Week 1	10741_2023_10357_OnlinePDF_S200_QC1_01	10741											2023-10-04	5	unbold	EMP	TBLN	1	RA97	CE		e752185	Valid		RA97	Copy Ed Level 1
October	Week 1	10741_2023_10357_OnlinePDF_S200_QC1_01	10741											2023-10-04	6	unbold then italic	EMP	TBLN	0	RA97	CE		e752185	Valid		RA97	Copy Ed Level 1
October	Week 1	10741_2023_10357_OnlinePDF_S200_QC1_01	10741											2023-10-04	6	url truncation (scan same error)	TNT	NON	0	SPIN	PAGN		e752185	Valid		SPIN	Paginator
October	Week 1	10741_2023_10357_OnlinePDF_S200_QC1_01	10741											2023-10-04	6	unbold	EMP	TBLN	1	RA97	CE		e752185	Valid		RA97	Copy Ed Level 1
October	Week 1	10741_2023_10357_OnlinePDF_S200_QC1_01	10741											2023-10-04	9	unbold	EMP	TBLN	1	RA97	CE		e752185	Valid		RA97	Copy Ed Level 1
October	Week 1	10741_2023_10357_OnlinePDF_S200_QC1_01	10741											2023-10-04	10	insert s	FRM	PARA	1	RA97	CE		e752185	Valid		RA97	Copy Ed Level 1
October	Week 1	10741_2023_10357_OnlinePDF_S200_QC1_01	10741											2023-10-04	11	occupy space	SPC	NON	0	SPIN	PAGN		e752185	Valid		SPIN	Paginator
October	Week 1	10741_2023_10357_OnlinePDF_S200_QC1_01	10741											2023-10-04	16	doi truncation (scan same error)	TNT	NON	0	SPIN	PAGN		e752185	Valid		SPIN	Paginator
October	Week 1	10741_2023_10357_OnlinePDF_S200_QC1_01	10741											2023-10-04	18	please check if the data, captions, and footnotes of tables are presented correctly.	FRM	AQF	1	RA97	CE		e752185	Valid		RA97	Copy Ed Level 1
October	Week 1	10741_2023_10357_OnlinePDF_S200_QC1_01	10741											2023-10-04	18	please check if the section headings are assigned to appropriate levels.	FRM	AQF	0	RA97	CE		e752185	Valid		RA97	Copy Ed Level 1
October	Week 1	11906_2023_1273_OnlinePDF_S200_ACCEPTED2_01	11906			21				11	0	Accepted	1	2023-10-04	1	no error	NON	NON	0	MS67	PAGN		e752185	Valid		MS67	Paginator
October	Week 1	11906_2023_1273_OnlinePDF_S200_ACCEPTED2_01	11906											2023-10-04	1	no error	NON	NON	0	RB03	CE		e752185	Valid		RB03	Copy Ed Level 1
October	Week 1	11906_2023_1273_OnlinePDF_S200_QC1_01	11906			21				11	6	Rejected	1	2023-10-04	1	period	PNE	PARA	1	RB03	CE		e752185	Valid		RB03	Copy Ed Level 1
October	Week 1	11906_2023_1273_OnlinePDF_S200_QC1_01	11906											2023-10-04	5	insert	FRM	TBLB	0	RB03	CE		e752185	Valid		RB03	Copy Ed Level 1
October	Week 1	11906_2023_1273_OnlinePDF_S200_QC1_01	11906											2023-10-04	5	insert	FRM	TBLB	0	RB03	CE		e752185	Valid		RB03	Copy Ed Level 1
October	Week 1	11906_2023_1273_OnlinePDF_S200_QC1_01	11906											2023-10-04	5	s/b superscript "b"	PNE	TBLB	1	RB03	CE		e752185	Valid		RB03	Copy Ed Level 1
October	Week 1	11906_2023_1273_OnlinePDF_S200_QC1_01	11906											2023-10-04	5	insert	FRM	TBLB	0	RB03	CE		e752185	Valid		RB03	Copy Ed Level 1
October	Week 1	11906_2023_1273_OnlinePDF_S200_QC1_01	11906											2023-10-04	5	insert	FRM	TBLB	1	RB03	CE		e752185	Valid		RB03	Copy Ed Level 1
October	Week 1	11906_2023_1273_OnlinePDF_S200_QC1_01	11906											2023-10-04	8	remove space	SPC	REF	1	RB03	CE		e752185	Valid		RB03	Copy Ed Level 1
October	Week 1	11906_2023_1273_OnlinePDF_S200_QC1_01	11906											2023-10-04	8	truncation (scan same error)	TNT	NON	0	SPIN	PAGN		e752185	Valid		SPIN	Paginator
October	Week 1	11906_2023_1273_OnlinePDF_S200_QC1_01	11906											2023-10-04	10	remove space	SPC	REF	1	RB03	CE		e752185	Valid		RB03	Copy Ed Level 1
October	Week 1	11906_2023_1273_OnlinePDF_S200_QC1_01	11906											2023-10-04	11	please check if the section headings are assigned to appropriate levels.	FRM	AQF	0	RB03	CE		e752185	Valid		RB03	Copy Ed Level 1
October	Week 1	11906_2023_1273_OnlinePDF_S200_QC1_01	11906											2023-10-04	11	please check if the data, captions, and footnotes of tables 1 and 2 are presented correctly.	FRM	AQF	1	RB03	CE		e752185	Valid		RB03	Copy Ed Level 1
October	Week 1	12031_2023_2162_OnlinePDF_S200_ACCEPTED2_01	12031			21				11	0	Accepted	2	2023-10-04	1	no error	NON	NON	0	MS67	PAGN		e752185	Valid		MS67	Paginator
October	Week 1	12031_2023_2162_OnlinePDF_S200_ACCEPTED2_01	12031											2023-10-04	1	no error	NON	NON	0	RB02	CE		e752185	Valid		RB02	Copy Ed Level 1
October	Week 1	12031_2023_2162_OnlinePDF_S200_QC1_01	12031			21				11	5	Rejected	1	2023-10-05	1	riyadh 11451	FRM	AFF	1	RB02	CE		e752185	Valid		RB02	Copy Ed Level 1
October	Week 1	12031_2023_2162_OnlinePDF_S200_QC1_01	12031											2023-10-05	1	add email	MSD	EMAIL	1	RB02	CE		e752185	Valid		RB02	Copy Ed Level 1
October	Week 1	12031_2023_2162_OnlinePDF_S200_QC1_01	12031											2023-10-05	3	2011a, b	FRM	PARA	1	RB02	CE		e752185	Valid		RB02	Copy Ed Level 1
October	Week 1	12031_2023_2162_OnlinePDF_S200_QC1_01	12031											2023-10-05	4	reduce above space	SPC	NON	0	SPIN	PAGN		e752185	Valid		SPIN	Paginator
October	Week 1	12031_2023_2162_OnlinePDF_S200_QC1_01	12031											2023-10-05	9	remove spacing	SPC	REF	1	RB02	CE		e752185	Valid		RB02	Copy Ed Level 1
October	Week 1	12031_2023_2162_OnlinePDF_S200_QC1_01	12031											2023-10-05	11	reference citation has been changed from numbered to nameyear, as per journal style. please check and confirm if the citation in the body text are correctly identify.	FRM	AQF	1	RB02	CE		e752185	Valid		RB02	Copy Ed Level 1
October	Week 1	12031_2023_2162_OnlinePDF_S200_QC1_01	12031											2023-10-05	11	all figures are blurred, let us know if we will proceed as is, otherwise kindly provide replacements with good quality. should be in .eps or pdf format. if the replacement still blurred, we will proceed with the most usable figures. thank you!	FRM	AQF	0	RB02	CE		e752185	Valid		RB02	Copy Ed Level 1
October	Week 1	13346_2023_1441_OnlinePDF_S200_ACCEPTED_01	13346			35				18	0	Accepted	2	2023-10-04	1	NO ERROR	NON	NON	0	PQ24	PAGN		e752155	Valid		PQ24	Paginator
October	Week 1	13346_2023_1441_OnlinePDF_S200_ACCEPTED_01	13346											2023-10-04	1	NO ERROR	NON	NON	0	RB00	CE		e752155	Valid		RB00	Copy Ed Level 1
October	Week 1	13346_2023_1441_OnlinePDF_s200_QC1_01	13346			35				18	3	Rejected	1	2023-10-04	1	insert "Ikerbasque"	OMD	AFF	1	RB00	CE		e752155	Valid		RB00	Copy Ed Level 1
October	Week 1	13346_2023_1441_OnlinePDF_s200_QC1_01	13346											2023-10-04	1	remove comma	PNE	PARA	1	RB00	CE		e752155	Valid		RB00	Copy Ed Level 1
October	Week 1	13346_2023_1441_OnlinePDF_s200_QC1_01	13346											2023-10-04	4	insert space	SPC	EQ	1	RB00	CE		e752155	Valid		RB00	Copy Ed Level 1
October	Week 1	13346_2023_1441_OnlinePDF_s200_QC1_01	13346											2023-10-04	4	wider space	SPC	EQ	0	RB00	CE		e752155	Valid		RB00	Copy Ed Level 1	changes in ERROR_COUNT
October	Week 1	40670_2023_1911_OnlinePDF_S200_ACCEPTED2_01	40670			10				5	0	Accepted	2	2023-10-04	1	no error	NON	NON	0	PQ24	PAGN		e752185	Valid		PQ24	Paginator
October	Week 1	40670_2023_1911_OnlinePDF_S200_ACCEPTED2_01	40670											2023-10-04	1	no error	NON	NON	0	OD83	CE		e752185	Valid		OD83	Copy Ed Level 1
October	Week 1	40670_2023_1911_OnlinePDF_S200_QC1_01	40670			10				5	6	Rejected	1	2023-10-05	1	ligature (scan same error)	SPC	NON	0	SPIN	PAGN		e752185	Valid		SPIN	Paginator
October	Week 1	40670_2023_1911_OnlinePDF_S200_QC1_01	40670											2023-10-05	2	unbold	EMP	FIGC	1	OD83	CE		e752185	Valid		OD83	Copy Ed Level 1
October	Week 1	40670_2023_1911_OnlinePDF_S200_QC1_01	40670											2023-10-05	2	add aqf	FRM	AQF	0	OD83	CE		e752185	Valid		OD83	Copy Ed Level 1
October	Week 1	40670_2023_1911_OnlinePDF_S200_QC1_01	40670											2023-10-05	2	add aqf	FRM	AQF	1	OD83	CE		e752185	Valid		OD83	Copy Ed Level 1
October	Week 1	40670_2023_1911_OnlinePDF_S200_QC1_01	40670											2023-10-05	2	url truncation (scan same error)	TNT	NON	0	SPIN	PAGN		e752185	Valid		SPIN	Paginator
October	Week 1	40670_2023_1911_OnlinePDF_S200_QC1_01	40670											2023-10-05	3	orphan (scan same error)	FRM	NON	0	SPIN	PAGN		e752185	Valid		SPIN	Paginator
October	Week 1	40670_2023_1911_OnlinePDF_S200_QC1_01	40670											2023-10-05	4	uppercase	CSE	PARA	1	OD83	CE		e752185	Valid		OD83	Copy Ed Level 1
October	Week 1	40670_2023_1911_OnlinePDF_S200_QC1_01	40670											2023-10-05	4	behav brain sci	FRM	REF	1	OD83	CE		e752185	Valid		OD83	Copy Ed Level 1
October	Week 1	40670_2023_1911_OnlinePDF_S200_QC1_01	40670											2023-10-05	4	remove space	SPC	REF	1	OD83	CE		e752185	Valid		OD83	Copy Ed Level 1
October	Week 1	40670_2023_1911_OnlinePDF_S200_QC1_01	40670											2023-10-05	5	reference citation has been changed from nameyear to numbered, as per journal style. please check and confirm if the citation in the body text are correctly identify.	FRM	AQF	1	OD83	CE		e752185	Valid		OD83	Copy Ed Level 1
October	Week 1	40670_2023_1911_OnlinePDF_S200_QC1_01	40670											2023-10-05	5	remove	FRM	AQF	0	OD83	CE		e752185	Valid		OD83	Copy Ed Level 1
October	Week 1	41686_2023_80_OnlinePDF_S200_ACCEPTED2_01	41686			27				14	0	Accepted	2	2023-10-04	1	no error	NON	NON	0	MS67	PAGN		e752185	Valid		MS67	Paginator
October	Week 1	41686_2023_80_OnlinePDF_S200_ACCEPTED2_01	41686											2023-10-04	1	no error	NON	NON	0	PU40	CE		e752185	Valid		PU40	Copy Ed Level 1
October	Week 1	41686_2023_80_OnlinePDF_S200_QC1_01	41686			27				14	1	Rejected	1	2023-10-05	1	occupy space	SPC	NON	0	SPIN	PAGN		e752185	Valid		SPIN	Paginator
October	Week 1	41686_2023_80_OnlinePDF_S200_QC1_01	41686											2023-10-05	4	fix text alignment	ALG	NON	0	SPIN	PAGN		e752185	Valid		SPIN	Paginator
October	Week 1	41686_2023_80_OnlinePDF_S200_QC1_01	41686											2023-10-05	10	orphan (scan same error)	FRM	NON	0	SPIN	PAGN		e752185	Valid		SPIN	Paginator
October	Week 1	41686_2023_80_OnlinePDF_S200_QC1_01	41686											2023-10-05	13	doi truncation (scan same error)	TNT	NON	0	SPIN	PAGN		e752185	Valid		SPIN	Paginator
October	Week 1	10661_2023_11909_OnlinePDF_Qc1_01	10661			33				17	27	Rejected	1	2023-10-04	1	Please check if the section headings are assigned to appropriate levels.	AQF	AQF	1	NI52	CE		e752154	Valid		NI52	Copy Ed Level 1
October	Week 1	10661_2023_11909_OnlinePDF_Qc1_01	10661											2023-10-04	2	do not truncate	TNT	PARA	1	SPIN	PAGN		e752154	Valid		SPIN	Paginator
October	Week 1	10661_2023_11909_OnlinePDF_Qc1_01	10661											2023-10-04	2	remove	ADT	PARA	1	NI52	CE		e752154	Valid		NI52	Copy Ed Level 1
October	Week 1	10661_2023_11909_OnlinePDF_Qc1_01	10661											2023-10-04	2	remove	ADT	PARA	0	NI52	CE		e752154	Valid		NI52	Copy Ed Level 1
October	Week 1	10661_2023_11909_OnlinePDF_Qc1_01	10661											2023-10-04	3	insert space	SPC	EQ	1	NI52	CE		e752154	Valid		NI52	Copy Ed Level 1
October	Week 1	10661_2023_11909_OnlinePDF_Qc1_01	10661											2023-10-04	3	fix orphan	FRM	PARA	1	SPIN	PAGN		e752154	Valid		SPIN	Paginator
October	Week 1	10661_2023_11909_OnlinePDF_Qc1_01	10661											2023-10-04	4	remove space	SPC	PARA	0	NI52	CE		e752154	Valid		NI52	Copy Ed Level 1
October	Week 1	10661_2023_11909_OnlinePDF_Qc1_01	10661											2023-10-04	4	s/b bold	EMP	FIGC	1	NI52	CE		e752154	Valid		NI52	Copy Ed Level 1
October	Week 1	10661_2023_11909_OnlinePDF_Qc1_01	10661											2023-10-04	4	s/b bold	EMP	FIGC	0	NI52	CE		e752154	Valid		NI52	Copy Ed Level 1
October	Week 1	10661_2023_11909_OnlinePDF_Qc1_01	10661											2023-10-04	4	Please check all panel insert parenthesis	IND	PARA	1	NI52	CE		e752154	Valid		NI52	Copy Ed Level 1
October	Week 1	10661_2023_11909_OnlinePDF_Qc1_01	10661											2023-10-04	4	s/b bold	EMP	FIGC	0	NI52	CE		e752154	Valid		NI52	Copy Ed Level 1
October	Week 1	10661_2023_11909_OnlinePDF_Qc1_01	10661											2023-10-04	4	remove space	SPC	PARA	0	NI52	CE		e752154	Valid		NI52	Copy Ed Level 1
October	Week 1	10661_2023_11909_OnlinePDF_Qc1_01	10661											2023-10-04	4	remove space	SPC	PARA	1	NI52	CE		e752154	Valid		NI52	Copy Ed Level 1
October	Week 1	10661_2023_11909_OnlinePDF_Qc1_01	10661											2023-10-04	5	do not truncate	TNT	PARA	1	SPIN	PAGN		e752154	Valid		SPIN	Paginator
October	Week 1	10661_2023_11909_OnlinePDF_Qc1_01	10661											2023-10-04	5	s/b bold	EMP	FIGC	1	NI52	CE		e752154	Valid		NI52	Copy Ed Level 1
October	Week 1	10661_2023_11909_OnlinePDF_Qc1_01	10661											2023-10-04	6	fix ligature	SPC	HDG	1	SPIN	PAGN		e752154	Valid		SPIN	Paginator
October	Week 1	10661_2023_11909_OnlinePDF_Qc1_01	10661											2023-10-04	6	remove space	SPC	PARA	1	NI52	CE		e752154	Valid		NI52	Copy Ed Level 1
October	Week 1	10661_2023_11909_OnlinePDF_Qc1_01	10661											2023-10-04	6	s/b bold	EMP	TBLB	1	NI52	CE		e752154	Valid		NI52	Copy Ed Level 1
October	Week 1	10661_2023_11909_OnlinePDF_Qc1_01	10661											2023-10-04	6	Please check all panels insert parenthesis	IND	PARA	1	NI52	CE		e752154	Valid		NI52	Copy Ed Level 1
October	Week 1	10661_2023_11909_OnlinePDF_Qc1_01	10661											2023-10-04	6	fix orphan	FRM	HDG	1	SPIN	PAGN		e752154	Valid		SPIN	Paginator
October	Week 1	10661_2023_11909_OnlinePDF_Qc1_01	10661											2023-10-04	6	fix stacking	MSD	TBLB	1	SPIN	PAGN		e752154	Valid		SPIN	Paginator
October	Week 1	10661_2023_11909_OnlinePDF_Qc1_01	10661											2023-10-04	7	Please check all remove space	SPC	PARA	1	NI52	CE		e752154	Valid		NI52	Copy Ed Level 1
October	Week 1	10661_2023_11909_OnlinePDF_Qc1_01	10661											2023-10-04	7	do not truncate	TNT	PARA	1	SPIN	PAGN		e752154	Valid		SPIN	Paginator
October	Week 1	10661_2023_11909_OnlinePDF_Qc1_01	10661											2023-10-04	7	Please check all panels insert parenthesis	IND	PARA	1	NI52	CE		e752154	Valid		NI52	Copy Ed Level 1
October	Week 1	10661_2023_11909_OnlinePDF_Qc1_01	10661											2023-10-04	8	remove space	SPC	PARA	1	NI52	CE		e752154	Valid		NI52	Copy Ed Level 1
October	Week 1	10661_2023_11909_OnlinePDF_Qc1_01	10661											2023-10-04	8	insert parenthesis	IND	PARA	1	NI52	CE		e752154	Valid		NI52	Copy Ed Level 1
October	Week 1	10661_2023_11909_OnlinePDF_Qc1_01	10661											2023-10-04	10	do not truncate	TNT	PARA	0	SPIN	PAGN		e752154	Valid		SPIN	Paginator
October	Week 1	10661_2023_11909_OnlinePDF_Qc1_01	10661											2023-10-04	10	fix stacking	MSD	TBLB	1	SPIN	PAGN		e752154	Valid		SPIN	Paginator
October	Week 1	10661_2023_11909_OnlinePDF_Qc1_01	10661											2023-10-04	10	do not truncate	TNT	PARA	1	SPIN	PAGN		e752154	Valid		SPIN	Paginator
October	Week 1	10661_2023_11909_OnlinePDF_Qc1_01	10661											2023-10-04	13	's/b lowercase	CSE	HDG	1	NI52	CE		e752154	Valid		NI52	Copy Ed Level 1
October	Week 1	10661_2023_11909_OnlinePDF_Qc1_01	10661											2023-10-04	14	do not truncate	TNT	REF	0	SPIN	PAGN		e752154	Valid		SPIN	Paginator
October	Week 1	10661_2023_11909_OnlinePDF_Qc1_01	10661											2023-10-04	14	s/b based align	ALG	REF	1	SPIN	PAGN		e752154	Valid		SPIN	Paginator
October	Week 1	10661_2023_11909_OnlinePDF_Qc1_01	10661											2023-10-04	14	do not truncate	TNT	REF	1	SPIN	PAGN		e752154	Valid		SPIN	Paginator
October	Week 1	10661_2023_11909_OnlinePDF_Qc1_01	10661											2023-10-04	15	do not truncate	TNT	REF	0	SPIN	PAGN		e752154	Valid		SPIN	Paginator
October	Week 1	10661_2023_11909_OnlinePDF_Qc1_01	10661											2023-10-04	15	do not truncate	TNT	REF	1	SPIN	PAGN		e752154	Valid		SPIN	Paginator
October	Week 1	11269_2023_3637_ACC_OnlinePDF_01	11269			40				21	0	Accepted	2	2023-10-04	1	NO ERROR	NON	NON	0	NB05	PAGN		vjperez	Valid		NB05	Paginator
October	Week 1	11269_2023_3637_ACC_OnlinePDF_01	11269											2023-10-04	1	NO ERROR	NON	NON	0	OP25	CE		vjperez	Valid		OP25	Copy Ed Level 1
October	Week 1	11269_2023_3637_QC1_OnlinePDF_01	11269			40				21	0	Accepted	1	2023-10-04	1	Fix the layout and ligature	SPC	PARA	0	SPIN	PAGN		e746416	Valid		SPIN	Paginator
October	Week 1	11269_2023_3637_QC1_OnlinePDF_01	11269											2023-10-04	1	Orfan	FRM	PARA	0	SPIN	PAGN		e746416	Valid		SPIN	Paginator
October	Week 1	11481_2023_10086_OnlinePDF.Accepted_01	11481			25				13	0	Accepted	2	2023-10-04	1	NO ERROR	NON	NON	0	QW41	CE		e752113	Valid		QW41	Copy Ed Level 1
October	Week 1	11481_2023_10086_OnlinePDF.Accepted_01	11481											2023-10-04	1	NO ERROR	NON	NON	0	NB05	PAGN		e752113	Valid		NB05	Paginator
October	Week 1	11481_2023_10086_OnlinePDF.QC1_01	11481			25				13	3	Rejected	1	2023-10-04	1	ligature	SPC	AU	0	SPIN	PAGN		e752113	Valid		SPIN	Paginator
October	Week 1	11481_2023_10086_OnlinePDF.QC1_01	11481											2023-10-04	2	author truncation	TNT	PARA	0	SPIN	PAGN		e752113	Valid		SPIN	Paginator
October	Week 1	11481_2023_10086_OnlinePDF.QC1_01	11481											2023-10-04	4	ligature	SPC	HDG	0	SPIN	PAGN		e752113	Valid		SPIN	Paginator
October	Week 1	11481_2023_10086_OnlinePDF.QC1_01	11481											2023-10-04	4	orphan word	FRM	HDG	0	SPIN	PAGN		e752113	Valid		SPIN	Paginator
October	Week 1	11481_2023_10086_OnlinePDF.QC1_01	11481											2023-10-04	8	orphan word	FRM	PARA	0	SPIN	PAGN		e752113	Valid		SPIN	Paginator
October	Week 1	11481_2023_10086_OnlinePDF.QC1_01	11481											2023-10-04	8	author truncation	TNT	PARA	0	SPIN	PAGN		e752113	Valid		SPIN	Paginator
October	Week 1	11481_2023_10086_OnlinePDF.QC1_01	11481											2023-10-04	8	orphan word	FRM	PARA	1	SPIN	PAGN		e752113	Valid		SPIN	Paginator	changes in ERROR_COUNT
October	Week 1	11481_2023_10086_OnlinePDF.QC1_01	11481											2023-10-04	9	author truncation	TNT	PARA	1	SPIN	PAGN		e752113	Valid		SPIN	Paginator	changes in ERROR_COUNT
October	Week 1	11481_2023_10086_OnlinePDF.QC1_01	11481											2023-10-04	9	orphan word	FRM	PARA	0	SPIN	PAGN		e752113	Valid		SPIN	Paginator
October	Week 1	11481_2023_10086_OnlinePDF.QC1_01	11481											2023-10-04	9	author truncation	TNT	PARA	0	SPIN	PAGN		e752113	Valid		SPIN	Paginator
October	Week 1	11481_2023_10086_OnlinePDF.QC1_01	11481											2023-10-04	11	fix url cutting	TNT	REF	0	SPIN	PAGN		e752113	Valid		SPIN	Paginator
October	Week 1	11481_2023_10086_OnlinePDF.QC1_01	11481											2023-10-04	11	remove extra year	FRM	REF	1	QW41	CE		e752113	Valid		QW41	Copy Ed Level 1
October	Week 1	11906_2023_1272_OnlinePDF_accepted2_01	11906			15				8	0	Accepted	2	2023-10-04	1	no error	NON	NON	0	NB05	PAGN		mavaldez	Valid		NB05	Paginator
October	Week 1	11906_2023_1272_OnlinePDF_accepted2_01	11906											2023-10-04	1	no error	NON	NON	0	QW39	CE		mavaldez	Valid		QW39	Copy Ed Level 1
October	Week 1	11906_2023_1272_OnlinePDF_QC1_01	11906			15				8	13	Rejected	1	2023-10-04	1	add to aqf if afiliations captured correctly.	AQF	aff	1	QW39	CE		mavaldez	Valid		QW39	Copy Ed Level 1
October	Week 1	11906_2023_1272_OnlinePDF_QC1_01	11906											2023-10-04	1	do not truncate	TNT	PARA	1	SPIN	PAGN		mavaldez	Valid		SPIN	Paginator
October	Week 1	11906_2023_1272_OnlinePDF_QC1_01	11906											2023-10-04	2	missing details, see manus. created with biorender.com- tag as caption with link	LNK	FIGC	1	QW39	CE		mavaldez	Valid		QW39	Copy Ed Level 1
October	Week 1	11906_2023_1272_OnlinePDF_QC1_01	11906											2023-10-04	3	do not truncate	TNT	PARA	1	SPIN	PAGN		mavaldez	Valid		SPIN	Paginator
October	Week 1	11906_2023_1272_OnlinePDF_QC1_01	11906											2023-10-04	3	fix ligature	SPC	HDG	1	SPIN	PAGN		mavaldez	Valid		SPIN	Paginator
October	Week 1	11906_2023_1272_OnlinePDF_QC1_01	11906											2023-10-04	4	do not truncate	TNT	PARA	1	SPIN	PAGN		mavaldez	Valid		SPIN	Paginator
October	Week 1	11906_2023_1272_OnlinePDF_QC1_01	11906											2023-10-04	4	missing details, see manus. created with biorender.com- tag as caption with link	LNK	FIGC	1	QW39	CE		mavaldez	Valid		QW39	Copy Ed Level 1
October	Week 1	11906_2023_1272_OnlinePDF_QC1_01	11906											2023-10-04	4	do not truncate	TNT	PARA	0	SPIN	PAGN		mavaldez	Valid		SPIN	Paginator	changes in ERROR_COUNT
October	Week 1	11906_2023_1272_OnlinePDF_QC1_01	11906											2023-10-04	6	s/b compliance with ethical standards	IND	PARA	1	QW39	CE		mavaldez	Valid		QW39	Copy Ed Level 1
October	Week 1	11906_2023_1272_OnlinePDF_QC1_01	11906											2023-10-04	6	move down	FRM	FIGC	1	SPIN	PAGN		mavaldez	Valid		SPIN	Paginator
October	Week 1	11906_2023_1272_OnlinePDF_QC1_01	11906											2023-10-04	7	do not truncate	TNT	REF	1	SPIN	PAGN		mavaldez	Valid		SPIN	Paginator
October	Week 1	11906_2023_1272_OnlinePDF_QC1_01	11906											2023-10-04	7	endash	FRM	REF	1	QW39	CE		mavaldez	Valid		QW39	Copy Ed Level 1
October	Week 1	11906_2023_1272_OnlinePDF_QC1_01	11906											2023-10-04	7	author truncation	TNT	REF	0	SPIN	PAGN		mavaldez	Valid		SPIN	Paginator	changes in ERROR_COUNT
October	Week 1	11906_2023_1272_OnlinePDF_QC1_01	11906											2023-10-04	7	remove space	SPC	REF	1	QW39	CE		mavaldez	Valid		QW39	Copy Ed Level 1
October	Week 1	11906_2023_1272_OnlinePDF_QC1_01	11906											2023-10-04	7	do not truncate	TNT	REF	0	SPIN	PAGN		mavaldez	Valid		SPIN	Paginator	changes in ERROR_COUNT
October	Week 1	11906_2023_1272_OnlinePDF_QC1_01	11906											2023-10-04	7	do not truncate	TNT	REF	0	SPIN	PAGN		mavaldez	Valid		SPIN	Paginator	changes in ERROR_COUNT
October	Week 1	11906_2023_1272_OnlinePDF_QC1_01	11906											2023-10-04	7	remove space	SPC	REF	0	QW39	CE		mavaldez	Valid		QW39	Copy Ed Level 1	changes in ERROR_COUNT
October	Week 1	11906_2023_1272_OnlinePDF_QC1_01	11906											2023-10-04	7	remove space	SPC	REF	0	QW39	CE		mavaldez	Valid		QW39	Copy Ed Level 1	changes in ERROR_COUNT
October	Week 1	11906_2023_1272_OnlinePDF_QC1_01	11906											2023-10-04	8	inclusion of a data availability statement is preferred for this journal. if applicable, please provide one.	AQF	PARA	1	QW39	CE		mavaldez	Valid		QW39	Copy Ed Level 1
October	Week 1	13132_2023_1515_OnlinePDF_Qc1_01	13132			58				30	27	Rejected	1	2023-10-04	1	Please check if the section headings are assigned to appropriate levels.	AQF	AQF	1	PU38	CE		e752154	Valid		PU38	Copy Ed Level 1
October	Week 1	13132_2023_1515_OnlinePDF_Qc1_01	13132											2023-10-04	1	fix ligature	SPC	HDG	1	SPIN	PAGN		e752154	Valid		SPIN	Paginator
October	Week 1	13132_2023_1515_OnlinePDF_Qc1_01	13132											2023-10-04	2	do not truncate	TNT	PARA	1	SPIN	PAGN		e752154	Valid		SPIN	Paginator
October	Week 1	13132_2023_1515_OnlinePDF_Qc1_01	13132											2023-10-04	3	s/b link	LNK	PARA	0	PU38	CE		e752154	Valid		PU38	Copy Ed Level 1
October	Week 1	13132_2023_1515_OnlinePDF_Qc1_01	13132											2023-10-04	3	s/b link	LNK	PARA	0	PU38	CE		e752154	Valid		PU38	Copy Ed Level 1
October	Week 1	13132_2023_1515_OnlinePDF_Qc1_01	13132											2023-10-04	3	s/b link	LNK	PARA	0	PU38	CE		e752154	Valid		PU38	Copy Ed Level 1
October	Week 1	13132_2023_1515_OnlinePDF_Qc1_01	13132											2023-10-04	3	s/b link	LNK	PARA	0	PU38	CE		e752154	Valid		PU38	Copy Ed Level 1
October	Week 1	13132_2023_1515_OnlinePDF_Qc1_01	13132											2023-10-04	3	s/b link	LNK	PARA	1	PU38	CE		e752154	Valid		PU38	Copy Ed Level 1
October	Week 1	13132_2023_1515_OnlinePDF_Qc1_01	13132											2023-10-04	7	Please check all s/b bold see manuscript	EMP	TBLB	1	PU38	CE		e752154	Valid		PU38	Copy Ed Level 1
October	Week 1	13132_2023_1515_OnlinePDF_Qc1_01	13132											2023-10-04	9	fix stacking	MSD	TBLB	1	SPIN	PAGN		e752154	Valid		SPIN	Paginator
October	Week 1	13132_2023_1515_OnlinePDF_Qc1_01	13132											2023-10-04	11	Please check all s/b bold see manuscript	EMP	TBLB	1	PU38	CE		e752154	Valid		PU38	Copy Ed Level 1
October	Week 1	13132_2023_1515_OnlinePDF_Qc1_01	13132											2023-10-04	12	s/b link	LNK	PARA	1	PU38	CE		e752154	Valid		PU38	Copy Ed Level 1
October	Week 1	13132_2023_1515_OnlinePDF_Qc1_01	13132											2023-10-04	12	fix oprhan	FRM	PARA	1	SPIN	PAGN		e752154	Valid		SPIN	Paginator
October	Week 1	13132_2023_1515_OnlinePDF_Qc1_01	13132											2023-10-04	13	s/b "*indicates the 10% significance level; **indicates the 5% significance level; ***Indicates the 1% significance level"	IND	FNT	1	PU38	CE		e752154	Valid		PU38	Copy Ed Level 1
October	Week 1	13132_2023_1515_OnlinePDF_Qc1_01	13132											2023-10-04	15	Please check all s/b bold see manuscript	EMP	TBLB	1	PU38	CE		e752154	Valid		PU38	Copy Ed Level 1
October	Week 1	13132_2023_1515_OnlinePDF_Qc1_01	13132											2023-10-04	15	s/b "*indicates the 10% significance level; **indicates the 5% significance level; ***Indicates the 1% significance level"	IND	FNT	1	PU38	CE		e752154	Valid		PU38	Copy Ed Level 1
October	Week 1	13132_2023_1515_OnlinePDF_Qc1_01	13132											2023-10-04	16	s/b link	LNK	FNT	1	PU38	CE		e752154	Valid		PU38	Copy Ed Level 1
October	Week 1	13132_2023_1515_OnlinePDF_Qc1_01	13132											2023-10-04	18	s/b bold	EMP	TBLB	1	SPIN	PAGN		e752154	Valid		SPIN	Paginator
October	Week 1	13132_2023_1515_OnlinePDF_Qc1_01	13132											2023-10-04	18	Please check all Table header do not truncate	TNT	TBLB	1	SPIN	PAGN		e752154	Valid		SPIN	Paginator
October	Week 1	13132_2023_1515_OnlinePDF_Qc1_01	13132											2023-10-04	19	s/b "*indicates the 10% significance level; **indicates the 5% significance level; ***Indicates the 1% significance level"	IND	FNT	1	PU38	CE		e752154	Valid		PU38	Copy Ed Level 1
October	Week 1	13132_2023_1515_OnlinePDF_Qc1_01	13132											2023-10-04	19	remove thin space	SPC	FNT	1	SPIN	PAGN		e752154	Valid		SPIN	Paginator
October	Week 1	13132_2023_1515_OnlinePDF_Qc1_01	13132											2023-10-04	22	s/b "*indicates the 10% significance level; **indicates the 5% significance level; ***Indicates the 1% significance level"	IND	FNT	1	PU38	CE		e752154	Valid		PU38	Copy Ed Level 1
October	Week 1	13132_2023_1515_OnlinePDF_Qc1_01	13132											2023-10-04	23	do not truncate	TNT	PARA	1	SPIN	PAGN		e752154	Valid		SPIN	Paginator
October	Week 1	13132_2023_1515_OnlinePDF_Qc1_01	13132											2023-10-04	24	do not truncate	TNT	PARA	1	SPIN	PAGN		e752154	Valid		SPIN	Paginator
October	Week 1	13132_2023_1515_OnlinePDF_Qc1_01	13132											2023-10-04	26	Please cehck all Table header do not truncate	TNT	TBLB	1	SPIN	PAGN		e752154	Valid		SPIN	Paginator
October	Week 1	13132_2023_1515_OnlinePDF_Qc1_01	13132											2023-10-04	26	insert line rule	IND	TBLB	1	SPIN	PAGN		e752154	Valid		SPIN	Paginator
October	Week 1	13132_2023_1515_OnlinePDF_Qc1_01	13132											2023-10-04	26	fix orphan	FRM	PARA	1	SPIN	PAGN		e752154	Valid		SPIN	Paginator
October	Week 1	13132_2023_1515_OnlinePDF_Qc1_01	13132											2023-10-04	27	fix ligature	SPC	HDG	1	SPIN	PAGN		e752154	Valid		SPIN	Paginator
October	Week 1	13132_2023_1515_OnlinePDF_Qc1_01	13132											2023-10-04	28	remoe period	PNE	REF	1	PU38	CE		e752154	Valid		PU38	Copy Ed Level 1
October	Week 1	13132_2023_1515_OnlinePDF_Qc1_01	13132											2023-10-04	28	insert "&"	OMD	REF	1	PU38	CE		e752154	Valid		PU38	Copy Ed Level 1
October	Week 1	13132_2023_1515_OnlinePDF_Qc1_01	13132											2023-10-04	29	do not truncate	TNT	REF	1	SPIN	PAGN		e752154	Valid		SPIN	Paginator
October	Week 1	384_2023_4543_OnlinePDF.Accepted_01	384			35				18	0	Accepted	1	2023-10-04	1	NO ERROR	NON	NON	0	OQ68	CE		e752113	Valid		OQ68	Copy Ed Level 1
October	Week 1	384_2023_4543_OnlinePDF.Accepted_01	384											2023-10-04	1	NO ERROR	NON	NON	0	OP45	PAGN		e752113	Valid		OP45	Paginator
October	Week 1	384_2023_4543_OnlinePDF.QC1_01	384			35				18	1	Rejected	1	2023-10-04	1	kindly renumber the affiliation	FRM	AU	1	OQ68	CE		e752113	Valid		OQ68	Copy Ed Level 1
October	Week 1	384_2023_4543_OnlinePDF.QC1_01	384											2023-10-04	2	baseline alignment	ALG	PARA	0	SPIN	PAGN		e752113	Valid		SPIN	Paginator
October	Week 1	384_2023_4543_OnlinePDF.QC1_01	384											2023-10-04	2	orphan word	FRM	PARA	0	SPIN	PAGN		e752113	Valid		SPIN	Paginator
October	Week 1	384_2023_4543_OnlinePDF.QC1_01	384											2023-10-04	3	orphan word	FRM	PARA	0	SPIN	PAGN		e752113	Valid		SPIN	Paginator
October	Week 1	384_2023_4543_OnlinePDF.QC1_01	384											2023-10-04	9	Tables 4 and 5 and Figures 2 to 5 s\b move before conclusion	FRM	PARA	0	SPIN	PAGN		e752113	Valid		SPIN	Paginator
October	Week 1	384_2023_4543_OnlinePDF.QC1_01	384											2023-10-04	13	do not truncate	TNT	TBLB	0	SPIN	PAGN		e752113	Valid		SPIN	Paginator
October	Week 1	40670_2023_1899_OnlinePDF.Accepted_01	40670			21				11	0	Accepted	2	2023-10-04	11	NO ERROR	NON	NON	0	RB01	CE		e752113	Valid		RB01	Copy Ed Level 1
October	Week 1	40670_2023_1899_OnlinePDF.Accepted_01	40670											2023-10-04	11	NO ERROR	NON	NON	0	Op45	PAGN		e752113	Valid		Op45	Paginator
October	Week 1	40670_2023_1899_OnlinePDF.QC1_01	40670			21				11	3	Rejected	2	2023-10-04	1	ligature	SPC	ART	0	SPIN	PAGN		e752113	Valid		SPIN	Paginator
October	Week 1	40670_2023_1899_OnlinePDF.QC1_01	40670											2023-10-04	5	do not truncate	TNT	TBLB	0	SPIN	PAGN		e752113	Valid		SPIN	Paginator
October	Week 1	40670_2023_1899_OnlinePDF.QC1_01	40670											2023-10-04	6	orphan word	FRM	PARA	1	SPIN	PAGN		e752113	Valid		SPIN	Paginator	changes in ERROR_COUNT
October	Week 1	40670_2023_1899_OnlinePDF.QC1_01	40670											2023-10-04	6	orphan word	FRM	PARA	0	SPIN	PAGN		e752113	Valid		SPIN	Paginator
October	Week 1	40670_2023_1899_OnlinePDF.QC1_01	40670											2023-10-04	7	ligature	SPC	TBLB	0	SPIN	PAGN		e752113	Valid		SPIN	Paginator
October	Week 1	40670_2023_1899_OnlinePDF.QC1_01	40670											2023-10-04	7	orphan word	FRM	PARA	0	SPIN	PAGN		e752113	Valid		SPIN	Paginator
October	Week 1	40670_2023_1899_OnlinePDF.QC1_01	40670											2023-10-04	7	stacking	FRM	TBLB	0	SPIN	PAGN		e752113	Valid		SPIN	Paginator
October	Week 1	40670_2023_1899_OnlinePDF.QC1_01	40670											2023-10-04	8	orphan word	FRM	PARA	1	SPIN	PAGN		e752113	Valid		SPIN	Paginator	changes in ERROR_COUNT
October	Week 1	40670_2023_1899_OnlinePDF.QC1_01	40670											2023-10-04	8	orphan word	FRM	PARA	0	SPIN	PAGN		e752113	Valid		SPIN	Paginator
October	Week 1	40670_2023_1899_OnlinePDF.QC1_01	40670											2023-10-04	9	ligature	SPC	HDG	0	SPIN	PAGN		e752113	Valid		SPIN	Paginator
October	Week 1	40670_2023_1899_OnlinePDF.QC1_01	40670											2023-10-04	10	do not truncate	TNT	REF	1	SPIN	PAGN		e752113	Valid		SPIN	Paginator	changes in ERROR_COUNT
October	Week 1	40670_2023_1899_OnlinePDF.QC1_01	40670											2023-10-04	10	author truncation	TNT	REF	0	SPIN	PAGN		e752113	Valid		SPIN	Paginator
October	Week 1	431_2023_5250_OnlinePDF_Qc1_01	431			17				9	8	Rejected	1	2023-10-04	1	fix format	FRM	PARA	1	SPIN	PAGN		e752154	Valid		SPIN	Paginator
October	Week 1	431_2023_5250_OnlinePDF_Qc1_01	431											2023-10-04	1	fix ligature	SPC	HDG	1	SPIN	PAGN		e752154	Valid		SPIN	Paginator
October	Week 1	431_2023_5250_OnlinePDF_Qc1_01	431											2023-10-04	3	do not truncate	TNT	PARA	1	SPIN	PAGN		e752154	Valid		SPIN	Paginator
October	Week 1	431_2023_5250_OnlinePDF_Qc1_01	431											2023-10-04	4	fix stacking	MSD	TBLB	1	SPIN	PAGN		e752154	Valid		SPIN	Paginator
October	Week 1	431_2023_5250_OnlinePDF_Qc1_01	431											2023-10-04	5	fix orphan	FRM	PARA	1	SPIN	PAGN		e752154	Valid		SPIN	Paginator
October	Week 1	431_2023_5250_OnlinePDF_Qc1_01	431											2023-10-04	5	fix stacking	MSD	TBLB	1	SPIN	PAGN		e752154	Valid		SPIN	Paginator
October	Week 1	431_2023_5250_OnlinePDF_Qc1_01	431											2023-10-04	6	fix stacking	MSD	TBLB	1	SPIN	PAGN		e752154	Valid		SPIN	Paginator
October	Week 1	431_2023_5250_OnlinePDF_Qc1_01	431											2023-10-04	8	fix ligature	SPC	HDG	1	SPIN	PAGN		e752154	Valid		SPIN	Paginator
October	Week 1	10008_2023_5700_OnlinePDF_S200_accepted_01	10008			98				51	0	Accepted	2	2023-10-07	1	NO ERROR	NON	NON	0	KX58	ARTWORK		e752155	Valid		KX58	Artwork
October	Week 1	10008_2023_5700_OnlinePDF_S200_accepted_01	10008											2023-10-07	1	NO ERROR	NON	NON	0	RB00	CE		e752155	Valid		RB00	Copy Ed Level 1
October	Week 1	10008_2023_5700_OnlinePDF_s200_QC1_01	10008			98				51	32	Rejected	1	2023-10-07	1	unbold	EMP	PARA	1	RB00	CE		e752155	Valid		RB00	Copy Ed Level 1
October	Week 1	10008_2023_5700_OnlinePDF_s200_QC1_01	10008											2023-10-07	1	add AQF; Please check if the "Content" section is captured,presented correctly.	OMD	AQF	1	RB00	CE		e752155	Valid		RB00	Copy Ed Level 1
October	Week 1	10008_2023_5700_OnlinePDF_s200_QC1_01	10008											2023-10-07	1	unbold	EMP	PARA	0	RB00	CE		e752155	Valid		RB00	Copy Ed Level 1	changes in ERROR_COUNT
October	Week 1	10008_2023_5700_OnlinePDF_s200_QC1_01	10008											2023-10-07	1	tag as normal para	FRM	HDG	1	RB00	CE		e752155	Valid		RB00	Copy Ed Level 1
October	Week 1	10008_2023_5700_OnlinePDF_s200_QC1_01	10008											2023-10-07	2	unbold	EMP	PARA	1	RB00	CE		e752155	Valid		RB00	Copy Ed Level 1
October	Week 1	10008_2023_5700_OnlinePDF_s200_QC1_01	10008											2023-10-07	2	unbold	EMP	PARA	0	RB00	CE		e752155	Valid		RB00	Copy Ed Level 1	changes in ERROR_COUNT
October	Week 1	10008_2023_5700_OnlinePDF_s200_QC1_01	10008											2023-10-07	2	unbold	EMP	PARA	0	RB00	CE		e752155	Valid		RB00	Copy Ed Level 1	changes in ERROR_COUNT
October	Week 1	10008_2023_5700_OnlinePDF_s200_QC1_01	10008											2023-10-07	2	unbold	EMP	PARA	0	RB00	CE		e752155	Valid		RB00	Copy Ed Level 1	changes in ERROR_COUNT
October	Week 1	10008_2023_5700_OnlinePDF_s200_QC1_01	10008											2023-10-07	4	incorrect image. Please check manuscript for your reference.	IND	FIGC	1	KX58	ARTWORK		e752155	Valid		KX58	Artwork
October	Week 1	10008_2023_5700_OnlinePDF_s200_QC1_01	10008											2023-10-07	5	remove indention	SPC	PARA	1	RB00	CE		e752155	Valid		RB00	Copy Ed Level 1
October	Week 1	10008_2023_5700_OnlinePDF_s200_QC1_01	10008											2023-10-07	10	remove indention	SPC	PARA	1	RB00	CE		e752155	Valid		RB00	Copy Ed Level 1
October	Week 1	10008_2023_5700_OnlinePDF_s200_QC1_01	10008											2023-10-07	12	remove indention	SPC	PARA	1	RB00	CE		e752155	Valid		RB00	Copy Ed Level 1
October	Week 1	10008_2023_5700_OnlinePDF_s200_QC1_01	10008											2023-10-07	15	remove indention	SPC	PARA	1	RB00	CE		e752155	Valid		RB00	Copy Ed Level 1
October	Week 1	10008_2023_5700_OnlinePDF_s200_QC1_01	10008											2023-10-07	15	remove indention	SPC	PARA	0	RB00	CE		e752155	Valid		RB00	Copy Ed Level 1	changes in ERROR_COUNT
October	Week 1	10008_2023_5700_OnlinePDF_s200_QC1_01	10008											2023-10-07	17	Remove period	PNE	FIGC	1	RB00	CE		e752155	Valid		RB00	Copy Ed Level 1
October	Week 1	10008_2023_5700_OnlinePDF_s200_QC1_01	10008											2023-10-07	18	remove period	PNE	FIGC	1	RB00	CE		e752155	Valid		RB00	Copy Ed Level 1
October	Week 1	10008_2023_5700_OnlinePDF_s200_QC1_01	10008											2023-10-07	19	remove period	PNE	FIGC	1	RB00	CE		e752155	Valid		RB00	Copy Ed Level 1
October	Week 1	10008_2023_5700_OnlinePDF_s200_QC1_01	10008											2023-10-07	20	remove period	PNE	FIGC	1	RB00	CE		e752155	Valid		RB00	Copy Ed Level 1
October	Week 1	10008_2023_5700_OnlinePDF_s200_QC1_01	10008											2023-10-07	21	remove period	PNE	FIGC	1	RB00	CE		e752155	Valid		RB00	Copy Ed Level 1
October	Week 1	10008_2023_5700_OnlinePDF_s200_QC1_01	10008											2023-10-07	22	remove period	PNE	FIGC	1	RB00	CE		e752155	Valid		RB00	Copy Ed Level 1
October	Week 1	10008_2023_5700_OnlinePDF_s200_QC1_01	10008											2023-10-07	23	remove period	PNE	FIGC	1	RB00	CE		e752155	Valid		RB00	Copy Ed Level 1
October	Week 1	10008_2023_5700_OnlinePDF_s200_QC1_01	10008											2023-10-07	26	remove period	PNE	FIGC	1	RB00	CE		e752155	Valid		RB00	Copy Ed Level 1
October	Week 1	10008_2023_5700_OnlinePDF_s200_QC1_01	10008											2023-10-07	27	remove period	PNE	FIGC	1	RB00	CE		e752155	Valid		RB00	Copy Ed Level 1
October	Week 1	10008_2023_5700_OnlinePDF_s200_QC1_01	10008											2023-10-07	28	remove period	PNE	FIGC	1	RB00	CE		e752155	Valid		RB00	Copy Ed Level 1
October	Week 1	10008_2023_5700_OnlinePDF_s200_QC1_01	10008											2023-10-07	29	remove period	PNE	FIGC	1	RB00	CE		e752155	Valid		RB00	Copy Ed Level 1
October	Week 1	10008_2023_5700_OnlinePDF_s200_QC1_01	10008											2023-10-07	31	remove indention	SPC	PARA	1	RB00	CE		e752155	Valid		RB00	Copy Ed Level 1
October	Week 1	10008_2023_5700_OnlinePDF_s200_QC1_01	10008											2023-10-07	31	remove indention	SPC	PARA	0	RB00	CE		e752155	Valid		RB00	Copy Ed Level 1	changes in ERROR_COUNT
October	Week 1	10008_2023_5700_OnlinePDF_s200_QC1_01	10008											2023-10-07	33	remove indention	SPC	PARA	1	RB00	CE		e752155	Valid		RB00	Copy Ed Level 1
October	Week 1	10008_2023_5700_OnlinePDF_s200_QC1_01	10008											2023-10-07	33	remove indention	SPC	PARA	0	RB00	CE		e752155	Valid		RB00	Copy Ed Level 1	changes in ERROR_COUNT
October	Week 1	10008_2023_5700_OnlinePDF_s200_QC1_01	10008											2023-10-07	35	remove indention	SPC	PARA	1	RB00	CE		e752155	Valid		RB00	Copy Ed Level 1
October	Week 1	10008_2023_5700_OnlinePDF_s200_QC1_01	10008											2023-10-07	36	remove indention	SPC	PARA	1	RB00	CE		e752155	Valid		RB00	Copy Ed Level 1
October	Week 1	10008_2023_5700_OnlinePDF_s200_QC1_01	10008											2023-10-07	38	remove indention	SPC	PARA	1	RB00	CE		e752155	Valid		RB00	Copy Ed Level 1
October	Week 1	10008_2023_5700_OnlinePDF_s200_QC1_01	10008											2023-10-07	38	remove indention	SPC	PARA	0	RB00	CE		e752155	Valid		RB00	Copy Ed Level 1	changes in ERROR_COUNT
October	Week 1	10008_2023_5700_OnlinePDF_s200_QC1_01	10008											2023-10-07	38	remove indention	SPC	PARA	0	RB00	CE		e752155	Valid		RB00	Copy Ed Level 1	changes in ERROR_COUNT
October	Week 1	10008_2023_5700_OnlinePDF_s200_QC1_01	10008											2023-10-07	44	Add aqf; Please check if all tables and figures are captured,presented correctly.	OMD	AQF	1	RB00	CE		e752155	Valid		RB00	Copy Ed Level 1
October	Week 1	10008_2023_5700_OnlinePDF_s200_QC1_01	10008											2023-10-07	45	REMOVE	ADT	REF	1	RB00	CE		e752155	Valid		RB00	Copy Ed Level 1
October	Week 1	10008_2023_5700_OnlinePDF_s200_QC1_01	10008											2023-10-07	45	REMOVE	ADT	REF	0	RB00	CE		e752155	Valid		RB00	Copy Ed Level 1
October	Week 1	10008_2023_5700_OnlinePDF_s200_QC1_01	10008											2023-10-07	46	REMOVE	ADT	REF	1	RB00	CE		e752155	Valid		RB00	Copy Ed Level 1	changes in ERROR_COUNT
October	Week 1	10008_2023_5700_OnlinePDF_s200_QC1_01	10008											2023-10-07	46	REMOVE	ADT	REF	0	RB00	CE		e752155	Valid		RB00	Copy Ed Level 1
October	Week 1	10008_2023_5700_OnlinePDF_s200_QC1_01	10008											2023-10-07	46	REMOVE	ADT	REF	0	RB00	CE		e752155	Valid		RB00	Copy Ed Level 1
October	Week 1	10008_2023_5700_OnlinePDF_s200_QC1_01	10008											2023-10-07	46	REMOVE	ADT	REF	0	RB00	CE		e752155	Valid		RB00	Copy Ed Level 1
October	Week 1	10008_2023_5700_OnlinePDF_s200_QC1_01	10008											2023-10-07	46	REMOVE	ADT	REF	0	RB00	CE		e752155	Valid		RB00	Copy Ed Level 1
October	Week 1	10008_2023_5700_OnlinePDF_s200_QC1_01	10008											2023-10-07	46	REMOVE	ADT	REF	0	RB00	CE		e752155	Valid		RB00	Copy Ed Level 1
October	Week 1	10008_2023_5700_OnlinePDF_s200_QC1_01	10008											2023-10-07	46	REMOVE	ADT	REF	0	RB00	CE		e752155	Valid		RB00	Copy Ed Level 1
October	Week 1	10008_2023_5700_OnlinePDF_s200_QC1_01	10008											2023-10-07	46	REMOVE	ADT	REF	0	RB00	CE		e752155	Valid		RB00	Copy Ed Level 1
October	Week 1	10008_2023_5700_OnlinePDF_s200_QC1_01	10008											2023-10-07	47	REMOVE	ADT	REF	1	RB00	CE		e752155	Valid		RB00	Copy Ed Level 1
October	Week 1	10008_2023_5700_OnlinePDF_s200_QC1_01	10008											2023-10-07	47	REMOVE	ADT	REF	0	RB00	CE		e752155	Valid		RB00	Copy Ed Level 1
October	Week 1	10008_2023_5700_OnlinePDF_s200_QC1_01	10008											2023-10-07	47	REMOVE	ADT	REF	0	RB00	CE		e752155	Valid		RB00	Copy Ed Level 1
October	Week 1	10008_2023_5700_OnlinePDF_s200_QC1_01	10008											2023-10-07	47	REMOVE	ADT	REF	0	RB00	CE		e752155	Valid		RB00	Copy Ed Level 1
October	Week 1	10008_2023_5700_OnlinePDF_s200_QC1_01	10008											2023-10-07	47	REMOVE	ADT	REF	0	RB00	CE		e752155	Valid		RB00	Copy Ed Level 1
October	Week 1	10008_2023_5700_OnlinePDF_s200_QC1_01	10008											2023-10-07	47	REMOVE	ADT	REF	0	RB00	CE		e752155	Valid		RB00	Copy Ed Level 1
October	Week 1	10008_2023_5700_OnlinePDF_s200_QC1_01	10008											2023-10-07	47	REMOVE	ADT	REF	0	RB00	CE		e752155	Valid		RB00	Copy Ed Level 1
October	Week 1	10008_2023_5700_OnlinePDF_s200_QC1_01	10008											2023-10-07	47	REMOVE	ADT	REF	0	RB00	CE		e752155	Valid		RB00	Copy Ed Level 1
October	Week 1	10008_2023_5700_OnlinePDF_s200_QC1_01	10008											2023-10-07	47	REMOVE	ADT	REF	0	RB00	CE		e752155	Valid		RB00	Copy Ed Level 1
October	Week 1	10008_2023_5700_OnlinePDF_s200_QC1_01	10008											2023-10-07	47	REMOVE	ADT	REF	0	RB00	CE		e752155	Valid		RB00	Copy Ed Level 1
October	Week 1	10008_2023_5700_OnlinePDF_s200_QC1_01	10008											2023-10-07	47	REMOVE	ADT	REF	0	RB00	CE		e752155	Valid		RB00	Copy Ed Level 1
October	Week 1	10008_2023_5700_OnlinePDF_s200_QC1_01	10008											2023-10-07	47	REMOVE	ADT	REF	0	RB00	CE		e752155	Valid		RB00	Copy Ed Level 1
October	Week 1	10008_2023_5700_OnlinePDF_s200_QC1_01	10008											2023-10-07	47	REMOVE	ADT	REF	0	RB00	CE		e752155	Valid		RB00	Copy Ed Level 1
October	Week 1	10008_2023_5700_OnlinePDF_s200_QC1_01	10008											2023-10-07	47	REMOVE	ADT	REF	0	RB00	CE		e752155	Valid		RB00	Copy Ed Level 1
October	Week 1	10008_2023_5700_OnlinePDF_s200_QC1_01	10008											2023-10-07	48	REMOVE	ADT	REF	1	RB00	CE		e752155	Valid		RB00	Copy Ed Level 1
October	Week 1	10008_2023_5700_OnlinePDF_s200_QC1_01	10008											2023-10-07	48	REMOVE	ADT	REF	0	RB00	CE		e752155	Valid		RB00	Copy Ed Level 1
October	Week 1	10008_2023_5700_OnlinePDF_s200_QC1_01	10008											2023-10-07	48	REMOVE	ADT	REF	0	RB00	CE		e752155	Valid		RB00	Copy Ed Level 1
October	Week 1	10008_2023_5700_OnlinePDF_s200_QC1_01	10008											2023-10-07	49	REMOVE	ADT	REF	1	RB00	CE		e752155	Valid		RB00	Copy Ed Level 1
October	Week 1	10008_2023_5700_OnlinePDF_s200_QC1_01	10008											2023-10-07	49	REMOVE	ADT	REF	0	RB00	CE		e752155	Valid		RB00	Copy Ed Level 1
October	Week 1	10008_2023_5700_OnlinePDF_s200_QC1_01	10008											2023-10-07	49	REMOVE	ADT	REF	0	RB00	CE		e752155	Valid		RB00	Copy Ed Level 1
October	Week 1	10008_2023_5700_OnlinePDF_s200_QC1_01	10008											2023-10-07	49	REMOVE	ADT	REF	0	RB00	CE		e752155	Valid		RB00	Copy Ed Level 1
October	Week 1	10008_2023_5700_OnlinePDF_s200_QC1_01	10008											2023-10-07	50	ul Haque S, Duteanu N, Ciocan S, Nasar A	IND	REF	1	RB00	CE		e752155	Valid		RB00	Copy Ed Level 1
October	Week 1	10344_2023_1740_OnlinePDF_S200_ACCEPTED2_01	10344			25				13	0	Accepted	2	2023-10-05	1	no error	NON	NON	0	MS67	PAGN		e752185	Valid		MS67	Paginator
October	Week 1	10344_2023_1740_OnlinePDF_S200_ACCEPTED2_01	10344											2023-10-05	1	no error	NON	NON	0	RB02	CE		e752185	Valid		RB02	Copy Ed Level 1
October	Week 1	10344_2023_1740_OnlinePDF_S200_QC1_01	10344			25				13	10	Rejected	1	2023-10-05	1	lowercase	CSE	AFF	0	RB02	CE		e752185	Valid		RB02	Copy Ed Level 1
October	Week 1	10344_2023_1740_OnlinePDF_S200_QC1_01	10344											2023-10-05	1	comma	PNE	AFF	1	RB02	CE		e752185	Valid		RB02	Copy Ed Level 1
October	Week 1	10344_2023_1740_OnlinePDF_S200_QC1_01	10344											2023-10-05	1	lowercase	CSE	AFF	1	RB02	CE		e752185	Valid		RB02	Copy Ed Level 1
October	Week 1	10344_2023_1740_OnlinePDF_S200_QC1_01	10344											2023-10-05	2	s/b smalldash w/ space before and after	SPC	PARA	1	RB02	CE		e752185	Valid		RB02	Copy Ed Level 1
October	Week 1	10344_2023_1740_OnlinePDF_S200_QC1_01	10344											2023-10-05	4	s/b superscript (scan same error)	FRM	PARA	1	RB02	CE		e752185	Valid		RB02	Copy Ed Level 1
October	Week 1	10344_2023_1740_OnlinePDF_S200_QC1_01	10344											2023-10-05	4	truncation (scan same error)	TNT	NON	0	SPIN	PAGN		e752185	Valid		SPIN	Paginator
October	Week 1	10344_2023_1740_OnlinePDF_S200_QC1_01	10344											2023-10-05	5	fix spacing (pagi)	SPC	NON	1	SPIN	PAGN		e752185	Valid		SPIN	Paginator	changes in ERROR_COUNT
October	Week 1	10344_2023_1740_OnlinePDF_S200_QC1_01	10344											2023-10-05	5	add space	SPC	EQ	1	RB02	CE		e752185	Valid		RB02	Copy Ed Level 1
October	Week 1	10344_2023_1740_OnlinePDF_S200_QC1_01	10344											2023-10-05	5	fix spacing (pagi)	SPC	NON	0	SPIN	PAGN		e752185	Valid		SPIN	Paginator
October	Week 1	10344_2023_1740_OnlinePDF_S200_QC1_01	10344											2023-10-05	6	occupy space	SPC	NON	0	SPIN	PAGN		e752185	Valid		SPIN	Paginator
October	Week 1	10344_2023_1740_OnlinePDF_S200_QC1_01	10344											2023-10-05	9	add aqf	AQF	PARA	1	RB02	CE		e752185	Valid		RB02	Copy Ed Level 1
October	Week 1	10344_2023_1740_OnlinePDF_S200_QC1_01	10344											2023-10-05	10	remove space before and after +	SPC	PARA	0	RB02	CE		e752185	Valid		RB02	Copy Ed Level 1
October	Week 1	10344_2023_1740_OnlinePDF_S200_QC1_01	10344											2023-10-05	10	occupy space	SPC	NON	0	SPIN	PAGN		e752185	Valid		SPIN	Paginator
October	Week 1	10344_2023_1740_OnlinePDF_S200_QC1_01	10344											2023-10-05	10	remove space before and after +	SPC	PARA	1	RB02	CE		e752185	Valid		RB02	Copy Ed Level 1
October	Week 1	10344_2023_1740_OnlinePDF_S200_QC1_01	10344											2023-10-05	11	url truncation (scan same error)	TNT	NON	0	SPIN	PAGN		e752185	Valid		SPIN	Paginator
October	Week 1	10344_2023_1740_OnlinePDF_S200_QC1_01	10344											2023-10-05	12	remove	ADT	REF	1	RB02	CE		e752185	Valid		RB02	Copy Ed Level 1
October	Week 1	10344_2023_1740_OnlinePDF_S200_QC1_01	10344											2023-10-05	13	please check if the section headings are assigned to appropriate levels.	FRM	AQF	1	RB02	CE		e752185	Valid		RB02	Copy Ed Level 1
October	Week 1	10666_2023_9934_OnlinePDF_s200_accepted_01	10666			46				24	0	Accepted	1	2023-10-06	1	NO ERROR	NON	NON	0	PQ24	PAGN		e752155	Valid		PQ24	Paginator
October	Week 1	10666_2023_9934_OnlinePDF_s200_accepted_01	10666											2023-10-06	1	NO ERROR	NON	NON	0	ra98	CE		e752155	Valid		ra98	Copy Ed Level 1
October	Week 1	11067_2023_9604_OnlinePDF_S200_ACCEPTED_01	11067			50				26	0	Accepted	2	2023-10-06	1	NO ERROR	NON	NON	0	MS67	PAGN		e752155	Valid		MS67	Paginator
October	Week 1	11067_2023_9604_OnlinePDF_S200_ACCEPTED_01	11067											2023-10-06	1	NO ERROR	NON	NON	0	OP22	CE		e752155	Valid		OP22	Copy Ed Level 1
October	Week 1	11067_2023_9604_OnlinePDF_S200_qc1_01	11067			50				26	4	Rejected	1	2023-10-06	1	uppercase	CSE	HDG	1	OP22	CE		e752155	Valid		OP22	Copy Ed Level 1
October	Week 1	11067_2023_9604_OnlinePDF_S200_qc1_01	11067											2023-10-06	10	cross-link sect citation	LNK	PARA	1	OP22	CE		e752155	Valid		OP22	Copy Ed Level 1
October	Week 1	11067_2023_9604_OnlinePDF_S200_qc1_01	11067											2023-10-06	10	insert space	SPC	EQ	1	OP22	CE		e752155	Valid		OP22	Copy Ed Level 1
October	Week 1	11067_2023_9604_OnlinePDF_S200_qc1_01	11067											2023-10-06	10	insert space	SPC	EQ	0	OP22	CE		e752155	Valid		OP22	Copy Ed Level 1	changes in ERROR_COUNT
October	Week 1	11067_2023_9604_OnlinePDF_S200_qc1_01	11067											2023-10-06	11	cross-link sect citation	LNK	PARA	1	OP22	CE		e752155	Valid		OP22	Copy Ed Level 1
October	Week 1	11367_2023_2238_OnlinePDF_S200_accepted_01	11367			52				27	0	Accepted	2	2023-10-06	1	NO ERROR	NON	NON	0	NB05	PAGN		e752155	Valid		NB05	Paginator
October	Week 1	11367_2023_2238_OnlinePDF_S200_accepted_01	11367											2023-10-06	1	NO ERROR	NON	NON	0	RB00	CE		e752155	Valid		RB00	Copy Ed Level 1
October	Week 1	11367_2023_2238_OnlinePDF_s200_QC1_01	11367			52				27	34	Rejected	1	2023-10-06	1	"and"	FRM	PARA	1	RB00	CE		e752155	Valid		RB00	Copy Ed Level 1
October	Week 1	11367_2023_2238_OnlinePDF_s200_QC1_01	11367											2023-10-06	1	remove comma	PNE	PARA	1	RB00	CE		e752155	Valid		RB00	Copy Ed Level 1
October	Week 1	11367_2023_2238_OnlinePDF_s200_QC1_01	11367											2023-10-06	2	remove	ADT	PARA	1	RB00	CE		e752155	Valid		RB00	Copy Ed Level 1
October	Week 1	11367_2023_2238_OnlinePDF_s200_QC1_01	11367											2023-10-06	2	"and"	FRM	PARA	1	RB00	CE		e752155	Valid		RB00	Copy Ed Level 1
October	Week 1	11367_2023_2238_OnlinePDF_s200_QC1_01	11367											2023-10-06	2	remove	ADT	PARA	0	RB00	CE		e752155	Valid		RB00	Copy Ed Level 1	changes in ERROR_COUNT
October	Week 1	11367_2023_2238_OnlinePDF_s200_QC1_01	11367											2023-10-06	2	this s,b link to ESM	LNK	PARA	1	RB00	CE		e752155	Valid		RB00	Copy Ed Level 1
October	Week 1	11367_2023_2238_OnlinePDF_s200_QC1_01	11367											2023-10-06	3	remove	ADT	PARA	1	RB00	CE		e752155	Valid		RB00	Copy Ed Level 1
October	Week 1	11367_2023_2238_OnlinePDF_s200_QC1_01	11367											2023-10-06	3	"and"	FRM	PARA	1	RB00	CE		e752155	Valid		RB00	Copy Ed Level 1
October	Week 1	11367_2023_2238_OnlinePDF_s200_QC1_01	11367											2023-10-06	3	"and"	FRM	PARA	0	RB00	CE		e752155	Valid		RB00	Copy Ed Level 1	changes in ERROR_COUNT
October	Week 1	11367_2023_2238_OnlinePDF_s200_QC1_01	11367											2023-10-06	3	Link sect citation	LNK	PARA	1	RB00	CE		e752155	Valid		RB00	Copy Ed Level 1
October	Week 1	11367_2023_2238_OnlinePDF_s200_QC1_01	11367											2023-10-06	4	"and"	FRM	PARA	1	RB00	CE		e752155	Valid		RB00	Copy Ed Level 1
October	Week 1	11367_2023_2238_OnlinePDF_s200_QC1_01	11367											2023-10-06	5	this s,b link to ESM	LNK	PARA	1	RB00	CE		e752155	Valid		RB00	Copy Ed Level 1
October	Week 1	11367_2023_2238_OnlinePDF_s200_QC1_01	11367											2023-10-06	5	Link sect citation	LNK	PARA	1	RB00	CE		e752155	Valid		RB00	Copy Ed Level 1
October	Week 1	11367_2023_2238_OnlinePDF_s200_QC1_01	11367											2023-10-06	5	this s,b link to ESM	LNK	PARA	0	RB00	CE		e752155	Valid		RB00	Copy Ed Level 1	changes in ERROR_COUNT
October	Week 1	11367_2023_2238_OnlinePDF_s200_QC1_01	11367											2023-10-06	6	Link sect citation	LNK	PARA	1	RB00	CE		e752155	Valid		RB00	Copy Ed Level 1
October	Week 1	11367_2023_2238_OnlinePDF_s200_QC1_01	11367											2023-10-06	7	this s,b link to ESM	LNK	PARA	1	RB00	CE		e752155	Valid		RB00	Copy Ed Level 1
October	Week 1	11367_2023_2238_OnlinePDF_s200_QC1_01	11367											2023-10-06	7	this s,b link to ESM	LNK	PARA	0	RB00	CE		e752155	Valid		RB00	Copy Ed Level 1
October	Week 1	11367_2023_2238_OnlinePDF_s200_QC1_01	11367											2023-10-06	7	"and"	FRM	PARA	1	RB00	CE		e752155	Valid		RB00	Copy Ed Level 1
October	Week 1	11367_2023_2238_OnlinePDF_s200_QC1_01	11367											2023-10-06	7	bold t-head	EMP	TBLB	1	RB00	CE		e752155	Valid		RB00	Copy Ed Level 1
October	Week 1	11367_2023_2238_OnlinePDF_s200_QC1_01	11367											2023-10-06	7	this s,b link to ESM	LNK	PARA	0	RB00	CE		e752155	Valid		RB00	Copy Ed Level 1
October	Week 1	11367_2023_2238_OnlinePDF_s200_QC1_01	11367											2023-10-06	7	Link sect citation	LNK	PARA	1	RB00	CE		e752155	Valid		RB00	Copy Ed Level 1
October	Week 1	11367_2023_2238_OnlinePDF_s200_QC1_01	11367											2023-10-06	8	remove	ADT	PARA	1	RB00	CE		e752155	Valid		RB00	Copy Ed Level 1
October	Week 1	11367_2023_2238_OnlinePDF_s200_QC1_01	11367											2023-10-06	8	remove	ADT	PARA	0	RB00	CE		e752155	Valid		RB00	Copy Ed Level 1	changes in ERROR_COUNT
October	Week 1	11367_2023_2238_OnlinePDF_s200_QC1_01	11367											2023-10-06	9	this s,b link to ESM	LNK	PARA	1	RB00	CE		e752155	Valid		RB00	Copy Ed Level 1
October	Week 1	11367_2023_2238_OnlinePDF_s200_QC1_01	11367											2023-10-06	11	Link sect citation	LNK	PARA	1	RB00	CE		e752155	Valid		RB00	Copy Ed Level 1
October	Week 1	11367_2023_2238_OnlinePDF_s200_QC1_01	11367											2023-10-06	15	this s,b link to ESM	LNK	PARA	1	RB00	CE		e752155	Valid		RB00	Copy Ed Level 1
October	Week 1	11367_2023_2238_OnlinePDF_s200_QC1_01	11367											2023-10-06	16	"and"	FRM	PARA	1	RB00	CE		e752155	Valid		RB00	Copy Ed Level 1
October	Week 1	11367_2023_2238_OnlinePDF_s200_QC1_01	11367											2023-10-06	17	"and"	FRM	PARA	1	RB00	CE		e752155	Valid		RB00	Copy Ed Level 1
October	Week 1	11367_2023_2238_OnlinePDF_s200_QC1_01	11367											2023-10-06	17	remove	ADT	PARA	1	RB00	CE		e752155	Valid		RB00	Copy Ed Level 1
October	Week 1	11367_2023_2238_OnlinePDF_s200_QC1_01	11367											2023-10-06	18	Link sect citation	LNK	PARA	1	RB00	CE		e752155	Valid		RB00	Copy Ed Level 1
October	Week 1	11367_2023_2238_OnlinePDF_s200_QC1_01	11367											2023-10-06	18	Link sect citation	LNK	PARA	0	RB00	CE		e752155	Valid		RB00	Copy Ed Level 1
October	Week 1	11367_2023_2238_OnlinePDF_s200_QC1_01	11367											2023-10-06	18	"and"	FRM	PARA	1	RB00	CE		e752155	Valid		RB00	Copy Ed Level 1
October	Week 1	11367_2023_2238_OnlinePDF_s200_QC1_01	11367											2023-10-06	18	"and"	FRM	PARA	0	RB00	CE		e752155	Valid		RB00	Copy Ed Level 1	changes in ERROR_COUNT
October	Week 1	11367_2023_2238_OnlinePDF_s200_QC1_01	11367											2023-10-06	18	"and"	FRM	PARA	0	RB00	CE		e752155	Valid		RB00	Copy Ed Level 1	changes in ERROR_COUNT
October	Week 1	11367_2023_2238_OnlinePDF_s200_QC1_01	11367											2023-10-06	18	Link sect citation	LNK	PARA	0	RB00	CE		e752155	Valid		RB00	Copy Ed Level 1
October	Week 1	11367_2023_2238_OnlinePDF_s200_QC1_01	11367											2023-10-06	18	Link sect citation	LNK	PARA	0	RB00	CE		e752155	Valid		RB00	Copy Ed Level 1
October	Week 1	11367_2023_2238_OnlinePDF_s200_QC1_01	11367											2023-10-06	18	link sect citation	LNK	PARA	0	RB00	CE		e752155	Valid		RB00	Copy Ed Level 1	changes in ERROR_COUNT
October	Week 1	11367_2023_2238_OnlinePDF_s200_QC1_01	11367											2023-10-06	21	this s,b link	LNK	PARA	1	RB00	CE		e752155	Valid		RB00	Copy Ed Level 1
October	Week 1	11367_2023_2238_OnlinePDF_s200_QC1_01	11367											2023-10-06	21	"and"	FRM	PARA	1	RB00	CE		e752155	Valid		RB00	Copy Ed Level 1
October	Week 1	11367_2023_2238_OnlinePDF_s200_QC1_01	11367											2023-10-06	21	"and"	FRM	PARA	0	RB00	CE		e752155	Valid		RB00	Copy Ed Level 1	changes in ERROR_COUNT
October	Week 1	11367_2023_2238_OnlinePDF_s200_QC1_01	11367											2023-10-06	21	this s,b link	LNK	PARA	0	RB00	CE		e752155	Valid		RB00	Copy Ed Level 1	changes in ERROR_COUNT
October	Week 1	11367_2023_2238_OnlinePDF_s200_QC1_01	11367											2023-10-06	22	"and"	FRM	PARA	1	RB00	CE		e752155	Valid		RB00	Copy Ed Level 1
October	Week 1	11367_2023_2238_OnlinePDF_s200_QC1_01	11367											2023-10-06	23	fix ref to alphabetic order	FRM	REF	1	RB00	CE		e752155	Valid		RB00	Copy Ed Level 1
October	Week 1	11367_2023_2238_OnlinePDF_s200_QC1_01	11367											2023-10-06	23	remove	ADT	ref	1	RB00	CE		e752155	Valid		RB00	Copy Ed Level 1
October	Week 1	11367_2023_2238_OnlinePDF_s200_QC1_01	11367											2023-10-06	23	fix to basic ref style	FRM	REF	1	RB00	CE		e752155	Valid		RB00	Copy Ed Level 1
October	Week 1	11367_2023_2238_OnlinePDF_s200_QC1_01	11367											2023-10-06	23	fix to basic ref style	FRM	REF	0	RB00	CE		e752155	Valid		RB00	Copy Ed Level 1	changes in ERROR_COUNT
October	Week 1	11367_2023_2238_OnlinePDF_s200_QC1_01	11367											2023-10-06	24	fix to basic ref style	FRM	REF	1	RB00	CE		e752155	Valid		RB00	Copy Ed Level 1
October	Week 1	11367_2023_2238_OnlinePDF_s200_QC1_01	11367											2023-10-06	25	fix to basic ref style	FRM	REF	1	RB00	CE		e752155	Valid		RB00	Copy Ed Level 1
October	Week 1	11367_2023_2238_OnlinePDF_s200_QC1_01	11367											2023-10-06	27	Figures 9, 13, 14, 15, 16, 17 and 18 are blurred, let us know if we will proceed as is, otherwise kindly provide replacements with good quality, SHOULD BE in .eps or pdf format. If the replacement still blurred, we will proceed with the most usable figures. Thank you!	OMD	AQF	1	RB00	CE		e752155	Valid		RB00	Copy Ed Level 1
October	Week 1	11468_2023_2091_OnlinePDF_S200_ACCEPTED_01	11468			21				11	0	Accepted	2	2023-10-06	1	NO ERROR	NON	NON	0	NB05	PAGN		e752155	Valid		NB05	Paginator
October	Week 1	11468_2023_2091_OnlinePDF_S200_ACCEPTED_01	11468											2023-10-06	1	NO ERROR	NON	NON	0	OP33	CE		e752155	Valid		OP33	Copy Ed Level 1
October	Week 1	11468_2023_2091_OnlinePDF_s200_qc1_01	11468			21				11	2	Rejected	1	2023-10-06	9	lowercase	CSE	HDG	1	OP33	CE		e752155	Valid		OP33	Copy Ed Level 1
October	Week 1	11468_2023_2091_OnlinePDF_s200_qc1_01	11468											2023-10-06	9	tag appropriately.	OMD	PARA	1	OP33	CE		e752155	Valid		OP33	Copy Ed Level 1
October	Week 1	13538_2023_1371_OnlinePDF_S200_ACCEPTED2_01	13538			17				9	0	Accepted	2	2023-10-05	1	no error	NON	NON	0	MS67	PAGN		e752185	Valid		MS67	Paginator
October	Week 1	13538_2023_1371_OnlinePDF_S200_ACCEPTED2_01	13538											2023-10-05	1	no error	NON	NON	0	RA97	CE		e752185	Valid		RA97	Copy Ed Level 1
October	Week 1	13538_2023_1371_OnlinePDF_S200_QC1_01	13538			17				9	5	Rejected	1	2023-10-05	1	58429-900, campina grande, pb, brazil	FRM	AFF	1	RA97	CE		e752185	Valid		RA97	Copy Ed Level 1
October	Week 1	13538_2023_1371_OnlinePDF_S200_QC1_01	13538											2023-10-05	4	remove period	PNE	FIGC	1	RA97	CE		e752185	Valid		RA97	Copy Ed Level 1
October	Week 1	13538_2023_1371_OnlinePDF_S200_QC1_01	13538											2023-10-05	5	smalldash	PNE	PARA	0	RA97	CE		e752185	Valid		RA97	Copy Ed Level 1
October	Week 1	13538_2023_1371_OnlinePDF_S200_QC1_01	13538											2023-10-05	5	smalldash (scan)	PNE	PARA	1	RA97	CE		e752185	Valid		RA97	Copy Ed Level 1
October	Week 1	13538_2023_1371_OnlinePDF_S200_QC1_01	13538											2023-10-05	7	remove period	PNE	REF	1	RA97	CE		e752185	Valid		RA97	Copy Ed Level 1
October	Week 1	13538_2023_1371_OnlinePDF_S200_QC1_01	13538											2023-10-05	9	figures 1,2,6 are blurred, let us know if we will proceed as is, otherwise kindly provide replacements with good quality, should be in .eps or pdf format. if the replacement still blurred, we will proceed with the most usable figures. thank you!	FRM	AQF	1	RA97	CE		e752185	Valid		RA97	Copy Ed Level 1
October	Week 1	381_2023_6176_OnlinePDF_S200_ACCEPTED2_01	381			25				13	0	Accepted	2	2023-10-05	1	no error	NON	NON	0	PQ24	PAGN		e752185	Valid		PQ24	Paginator
October	Week 1	381_2023_6176_OnlinePDF_S200_ACCEPTED2_01	381											2023-10-05	1	no error	NON	NON	0	OD83	CE		e752185	Valid		OD83	Copy Ed Level 1
October	Week 1	381_2023_6176_OnlinePDF_S200_QC1_01	381			25				13	6	Rejected	1	2023-10-05	2	s/b link to esm	LNK	PARA	1	OD83	CE		e752185	Valid		OD83	Copy Ed Level 1
October	Week 1	381_2023_6176_OnlinePDF_S200_QC1_01	381											2023-10-05	3	bold (only n are in italic the rest s/b normal only)	EMP	TBLN	1	OD83	CE		e752185	Valid		OD83	Copy Ed Level 1
October	Week 1	381_2023_6176_OnlinePDF_S200_QC1_01	381											2023-10-05	5	space	SPC	PARA	0	OD83	CE		e752185	Valid		OD83	Copy Ed Level 1
October	Week 1	381_2023_6176_OnlinePDF_S200_QC1_01	381											2023-10-05	5	space	SPC	PARA	1	OD83	CE		e752185	Valid		OD83	Copy Ed Level 1
October	Week 1	381_2023_6176_OnlinePDF_S200_QC1_01	381											2023-10-05	8	s/b bold	EMP	TBLB	1	OD83	CE		e752185	Valid		OD83	Copy Ed Level 1
October	Week 1	381_2023_6176_OnlinePDF_S200_QC1_01	381											2023-10-05	8	remove period	PNE	TBLN	1	OD83	CE		e752185	Valid		OD83	Copy Ed Level 1
October	Week 1	381_2023_6176_OnlinePDF_S200_QC1_01	381											2023-10-05	11	doi truncation (scan same error)	TNT	NON	0	SPIN	PAGN		e752185	Valid		SPIN	Paginator
October	Week 1	381_2023_6176_OnlinePDF_S200_QC1_01	381											2023-10-05	13	please check if the section headings are assigned to appropriate levels.	AQF	AQF	1	OD83	CE		e752185	Valid		OD83	Copy Ed Level 1
October	Week 1	381_2023_6177_OnlinePDF_S200_ACCEPTED2_01	381			17				9	0	Accepted	2	2023-10-05	1	no error	NON	NON	0	MS67	PAGN		e752185	Valid		MS67	Paginator
October	Week 1	381_2023_6177_OnlinePDF_S200_ACCEPTED2_01	381											2023-10-05	1	no error	NON	NON	0	PU40	CE		e752185	Valid		PU40	Copy Ed Level 1
October	Week 1	381_2023_6177_OnlinePDF_S200_QC1_01	381			17				9	0	Accepted	2	2023-10-05	1	fix correct layout	NON	NON	0	SPIN	PAGN		e752185	Valid		SPIN	Paginator
October	Week 1	381_2023_6177_OnlinePDF_S200_QC1_01	381											2023-10-05	7	truncation (scan same error)	TNT	NON	0	SPIN	PAGN		e752185	Valid		SPIN	Paginator
October	Week 1	11009_2023_10058_ACC_OnlinePDF_01	11009			42				22	0	Accepted	1	2023-10-06	1	NO ERORR	NON	NON	0	op45	PAGN		vjperez	Valid		op45	Paginator
October	Week 1	11009_2023_10058_ACC_OnlinePDF_01	11009											2023-10-06	1	NO ERORR	NON	NON	0	PF86	CE		vjperez	Valid		PF86	Copy Ed Level 1
October	Week 1	11089_2023_1111_ACC_OnlinePDF_01	11089			23				12	0	Accepted	2	2023-10-06	1	NO ERROR	NON	NON	0	NB05	PAGN		vjperez	Valid		NB05	Paginator
October	Week 1	11089_2023_1111_ACC_OnlinePDF_01	11089											2023-10-06	1	NO ERROR	NON	NON	0	OP25	CE		vjperez	Valid		OP25	Copy Ed Level 1
October	Week 1	11089_2023_1111_QC1_OnlinePDF_01	11089			23				12	1	Rejected	1	2023-10-06	2	TRuncation	TNT	PARA	1	SPIN	PAGN		e746416	Valid		SPIN	Paginator
October	Week 1	11089_2023_1111_QC1_OnlinePDF_01	11089											2023-10-06	5	TRuncation	TNT	PARA	0	SPIN	PAGN		e746416	Valid		SPIN	Paginator
October	Week 1	11468_2023_2079_OnlinePDF_Qc1_01	11468			25				13	23	Rejected	1	2023-10-05	1	insert missing "Highligths"	OMD	ARTN	1	RB17	CE		e752154	Valid		RB17	Copy Ed Level 1
October	Week 1	11468_2023_2079_OnlinePDF_Qc1_01	11468											2023-10-05	1	Please check Articlenote if captured/presented correctly.	AQF	ARTN	1	RB17	CE		e752154	Valid		RB17	Copy Ed Level 1
October	Week 1	11468_2023_2079_OnlinePDF_Qc1_01	11468											2023-10-05	1	do not truncate	TNT	PARA	1	SPIN	PAGN		e752154	Valid		SPIN	Paginator
October	Week 1	11468_2023_2079_OnlinePDF_Qc1_01	11468											2023-10-05	2	fix orphan	FRM	HDG	1	SPIN	PAGN		e752154	Valid		SPIN	Paginator
October	Week 1	11468_2023_2079_OnlinePDF_Qc1_01	11468											2023-10-05	2	Please check all panles insert parenthesis	IND	PARA	1	RB17	CE		e752154	Valid		RB17	Copy Ed Level 1
October	Week 1	11468_2023_2079_OnlinePDF_Qc1_01	11468											2023-10-05	2	do not truncate	TNT	PARA	1	SPIN	PAGN		e752154	Valid		SPIN	Paginator
October	Week 1	11468_2023_2079_OnlinePDF_Qc1_01	11468											2023-10-05	3	insert space	SPC	PARA	1	SPIN	PAGN		e752154	Valid		SPIN	Paginator
October	Week 1	11468_2023_2079_OnlinePDF_Qc1_01	11468											2023-10-05	3	insert space	SPC	PARA	0	SPIN	PAGN		e752154	Valid		SPIN	Paginator
October	Week 1	11468_2023_2079_OnlinePDF_Qc1_01	11468											2023-10-05	3	fix orphan	FRM	HDG	1	SPIN	PAGN		e752154	Valid		SPIN	Paginator
October	Week 1	11468_2023_2079_OnlinePDF_Qc1_01	11468											2023-10-05	3	insert space	SPC	PARA	0	SPIN	PAGN		e752154	Valid		SPIN	Paginator
October	Week 1	11468_2023_2079_OnlinePDF_Qc1_01	11468											2023-10-05	3	s/b based align	ALG	PARA	1	SPIN	PAGN		e752154	Valid		SPIN	Paginator
October	Week 1	11468_2023_2079_OnlinePDF_Qc1_01	11468											2023-10-05	3	fix word spacing	SPC	PARA	1	SPIN	PAGN		e752154	Valid		SPIN	Paginator
October	Week 1	11468_2023_2079_OnlinePDF_Qc1_01	11468											2023-10-05	4	Please check if Tables 1, 2, and 3 and its caption are presented correctly.	AQF	TBLB	1	RB17	CE		e752154	Valid		RB17	Copy Ed Level 1
October	Week 1	11468_2023_2079_OnlinePDF_Qc1_01	11468											2023-10-05	4	Please check all Panels insert parenthesis	IND	PARA	1	RB17	CE		e752154	Valid		RB17	Copy Ed Level 1
October	Week 1	11468_2023_2079_OnlinePDF_Qc1_01	11468											2023-10-05	5	fix stacking	MSD	TBLB	1	SPIN	PAGN		e752154	Valid		SPIN	Paginator
October	Week 1	11468_2023_2079_OnlinePDF_Qc1_01	11468											2023-10-05	5	Please check all Panels insert parenthesis	IND	PARA	1	RB17	CE		e752154	Valid		RB17	Copy Ed Level 1
October	Week 1	11468_2023_2079_OnlinePDF_Qc1_01	11468											2023-10-05	5	fix ligature	SPC	HDG	1	SPIN	PAGN		e752154	Valid		SPIN	Paginator
October	Week 1	11468_2023_2079_OnlinePDF_Qc1_01	11468											2023-10-05	6	Please check all Panels insert parenthesis	IND	PARA	1	RB17	CE		e752154	Valid		RB17	Copy Ed Level 1
October	Week 1	11468_2023_2079_OnlinePDF_Qc1_01	11468											2023-10-05	7	fix stacking	MSD	TBLB	1	SPIN	PAGN		e752154	Valid		SPIN	Paginator
October	Week 1	11468_2023_2079_OnlinePDF_Qc1_01	11468											2023-10-05	8	fix stacking	MSD	FIGC	1	SPIN	PAGN		e752154	Valid		SPIN	Paginator
October	Week 1	11468_2023_2079_OnlinePDF_Qc1_01	11468											2023-10-05	9	Please check this if should be place under Table 4	MSD	PARA	1	RB17	CE		e752154	Valid		RB17	Copy Ed Level 1
October	Week 1	11468_2023_2079_OnlinePDF_Qc1_01	11468											2023-10-05	9	remove period	PNE	PARA	1	RB17	CE		e752154	Valid		RB17	Copy Ed Level 1
October	Week 1	11468_2023_2079_OnlinePDF_Qc1_01	11468											2023-10-05	11	s/b "Conceptualization, Resources, Funding acquisition, Supervision, Project administration, Formal analysis	IND	PARA	1	RB17	CE		e752154	Valid		RB17	Copy Ed Level 1
October	Week 1	11468_2023_2079_OnlinePDF_Qc1_01	11468											2023-10-05	11	do not truncate	TNT	REF	1	SPIN	PAGN		e752154	Valid		SPIN	Paginator
October	Week 1	11468_2023_2079_OnlinePDF_Qc1_01	11468											2023-10-05	12	s/b based align	ALG	REF	1	SPIN	PAGN		e752154	Valid		SPIN	Paginator
October	Week 1	11947_2023_3221_OnlinePDF_Qc1_01	11947			40				21	23	Rejected	1	2023-10-05	1	Please check if the section headings are assigned to appropriate levels.	AQF	AQF	1	PU38	CE		e752154	Valid		PU38	Copy Ed Level 1
October	Week 1	11947_2023_3221_OnlinePDF_Qc1_01	11947											2023-10-05	1	do not truncate	TNT	PARA	1	SPIN	PAGN		e752154	Valid		SPIN	Paginator
October	Week 1	11947_2023_3221_OnlinePDF_Qc1_01	11947											2023-10-05	3	fix ligature	SPC	HDG	1	SPIN	PAGN		e752154	Valid		SPIN	Paginator
October	Week 1	11947_2023_3221_OnlinePDF_Qc1_01	11947											2023-10-05	3	fix orphan	FRM	PARA	1	SPIN	PAGN		e752154	Valid		SPIN	Paginator
October	Week 1	11947_2023_3221_OnlinePDF_Qc1_01	11947											2023-10-05	4	do not truncate	TNT	PARA	1	SPIN	PAGN		e752154	Valid		SPIN	Paginator
October	Week 1	11947_2023_3221_OnlinePDF_Qc1_01	11947											2023-10-05	5	do not truncate	TNT	PARA	1	SPIN	PAGN		e752154	Valid		SPIN	Paginator
October	Week 1	11947_2023_3221_OnlinePDF_Qc1_01	11947											2023-10-05	6	remove comma	PNE	PARA	1	PU38	CE		e752154	Valid		PU38	Copy Ed Level 1
October	Week 1	11947_2023_3221_OnlinePDF_Qc1_01	11947											2023-10-05	6	remove	IND	PARA	1	PU38	CE		e752154	Valid		PU38	Copy Ed Level 1
October	Week 1	11947_2023_3221_OnlinePDF_Qc1_01	11947											2023-10-05	7	fix orphan	FRM	HDG	1	SPIN	PAGN		e752154	Valid		SPIN	Paginator
October	Week 1	11947_2023_3221_OnlinePDF_Qc1_01	11947											2023-10-05	10	remove comma	PNE	PARA	1	PU38	CE		e752154	Valid		PU38	Copy Ed Level 1
October	Week 1	11947_2023_3221_OnlinePDF_Qc1_01	11947											2023-10-05	10	fix orphan	FRM	HDG	1	SPIN	PAGN		e752154	Valid		SPIN	Paginator
October	Week 1	11947_2023_3221_OnlinePDF_Qc1_01	11947											2023-10-05	10	do not truncate	TNT	PARA	1	SPIN	PAGN		e752154	Valid		SPIN	Paginator
October	Week 1	11947_2023_3221_OnlinePDF_Qc1_01	11947											2023-10-05	13	do not truncate	TNT	PARA	0	SPIN	PAGN		e752154	Valid		SPIN	Paginator
October	Week 1	11947_2023_3221_OnlinePDF_Qc1_01	11947											2023-10-05	13	do not truncate	TNT	PARA	1	SPIN	PAGN		e752154	Valid		SPIN	Paginator
October	Week 1	11947_2023_3221_OnlinePDF_Qc1_01	11947											2023-10-05	14	do not truncate	TNT	PARA	1	SPIN	PAGN		e752154	Valid		SPIN	Paginator
October	Week 1	11947_2023_3221_OnlinePDF_Qc1_01	11947											2023-10-05	16	do not truncate	TNT	REF	1	SPIN	PAGN		e752154	Valid		SPIN	Paginator
October	Week 1	11947_2023_3221_OnlinePDF_Qc1_01	11947											2023-10-05	16	fix url cutting	TNT	REF	0	SPIN	PAGN		e752154	Valid		SPIN	Paginator
October	Week 1	11947_2023_3221_OnlinePDF_Qc1_01	11947											2023-10-05	16	fix url cutting	TNT	REF	1	SPIN	PAGN		e752154	Valid		SPIN	Paginator
October	Week 1	11947_2023_3221_OnlinePDF_Qc1_01	11947											2023-10-05	17	fix url cutting	TNT	REF	1	SPIN	PAGN		e752154	Valid		SPIN	Paginator
October	Week 1	11947_2023_3221_OnlinePDF_Qc1_01	11947											2023-10-05	17	do not truncate	TNT	REF	1	SPIN	PAGN		e752154	Valid		SPIN	Paginator
October	Week 1	11947_2023_3221_OnlinePDF_Qc1_01	11947											2023-10-05	17	do not truncate	TNT	REF	0	SPIN	PAGN		e752154	Valid		SPIN	Paginator
October	Week 1	11947_2023_3221_OnlinePDF_Qc1_01	11947											2023-10-05	17	do not truncate	TNT	REF	0	SPIN	PAGN		e752154	Valid		SPIN	Paginator
October	Week 1	11947_2023_3221_OnlinePDF_Qc1_01	11947											2023-10-05	17	do not truncate	TNT	REF	0	SPIN	PAGN		e752154	Valid		SPIN	Paginator
October	Week 1	11947_2023_3221_OnlinePDF_Qc1_01	11947											2023-10-05	17	fix url cutting	TNT	REF	0	SPIN	PAGN		e752154	Valid		SPIN	Paginator
October	Week 1	11947_2023_3221_OnlinePDF_Qc1_01	11947											2023-10-05	17	fix url cutting	TNT	REF	0	SPIN	PAGN		e752154	Valid		SPIN	Paginator
October	Week 1	11947_2023_3221_OnlinePDF_Qc1_01	11947											2023-10-05	17	do not truncate	TNT	REF	0	SPIN	PAGN		e752154	Valid		SPIN	Paginator
October	Week 1	11947_2023_3221_OnlinePDF_Qc1_01	11947											2023-10-05	17	fix url cutting	TNT	REF	0	SPIN	PAGN		e752154	Valid		SPIN	Paginator
October	Week 1	11947_2023_3221_OnlinePDF_Qc1_01	11947											2023-10-05	17	insert "a"	OMD	REF	1	PU38	CE		e752154	Valid		PU38	Copy Ed Level 1
October	Week 1	11947_2023_3221_OnlinePDF_Qc1_01	11947											2023-10-05	18	fix url cutting	TNT	REF	1	SPIN	PAGN		e752154	Valid		SPIN	Paginator
October	Week 1	11947_2023_3221_OnlinePDF_Qc1_01	11947											2023-10-05	18	fix url cutting	TNT	REF	0	SPIN	PAGN		e752154	Valid		SPIN	Paginator
October	Week 1	11947_2023_3221_OnlinePDF_Qc1_01	11947											2023-10-05	18	do not truncate	TNT	REF	0	SPIN	PAGN		e752154	Valid		SPIN	Paginator
October	Week 1	11947_2023_3221_OnlinePDF_Qc1_01	11947											2023-10-05	18	fix url cutting	TNT	REF	0	SPIN	PAGN		e752154	Valid		SPIN	Paginator
October	Week 1	11947_2023_3221_OnlinePDF_Qc1_01	11947											2023-10-05	18	do not truncate	TNT	REF	1	SPIN	PAGN		e752154	Valid		SPIN	Paginator
October	Week 1	11947_2023_3221_OnlinePDF_Qc1_01	11947											2023-10-05	19	do not truncate	TNT	REF	0	SPIN	PAGN		e752154	Valid		SPIN	Paginator
October	Week 1	11947_2023_3221_OnlinePDF_Qc1_01	11947											2023-10-05	19	do not truncate	TNT	REF	0	SPIN	PAGN		e752154	Valid		SPIN	Paginator
October	Week 1	11947_2023_3221_OnlinePDF_Qc1_01	11947											2023-10-05	19	fix url cutting	TNT	REF	1	SPIN	PAGN		e752154	Valid		SPIN	Paginator
October	Week 1	11947_2023_3221_OnlinePDF_Qc1_01	11947											2023-10-05	19	do not truncate	TNT	REF	1	SPIN	PAGN		e752154	Valid		SPIN	Paginator
October	Week 1	12247_2023_9780_ACC_OnlinePDF_01	12247			27				14	0	Accepted	2	2023-10-07	1	NO ERROR	NON	NON	0	OP45	PAGN		vjperez	Valid		OP45	Paginator
October	Week 1	12247_2023_9780_ACC_OnlinePDF_01	12247											2023-10-07	1	NO ERROR	NON	NON	0	FZ00	CE		vjperez	Valid		FZ00	Copy Ed Level 1
October	Week 1	12247_2023_9780_QC1_OnlinePDF_01	12247			27				14	1	Rejected	1	2023-10-07	1	Add to AQF to provide a Email of corresponding author	OMD	EMAIL	1	FZ00	CE		e746416	Valid		FZ00	Copy Ed Level 1
October	Week 1	12247_2023_9780_QC1_OnlinePDF_01	12247											2023-10-07	8	Orfan	FRM	HDG	0	SPIN	PAGN		e746416	Valid		SPIN	Paginator
October	Week 1	441_2023_3835_OnlinePDF_Qc1_01	441			31				16	17	Rejected	1	2023-10-05	1	fix orphan	FRM	ART	1	SPIN	PAGN		e752154	Valid		SPIN	Paginator
October	Week 1	441_2023_3835_OnlinePDF_Qc1_01	441											2023-10-05	2	do not truncate	TNT	PARA	1	SPIN	PAGN		e752154	Valid		SPIN	Paginator
October	Week 1	441_2023_3835_OnlinePDF_Qc1_01	441											2023-10-05	3	do not truncate	TNT	PARA	0	SPIN	PAGN		e752154	Valid		SPIN	Paginator
October	Week 1	441_2023_3835_OnlinePDF_Qc1_01	441											2023-10-05	3	do not truncate	TNT	PARA	1	SPIN	PAGN		e752154	Valid		SPIN	Paginator
October	Week 1	441_2023_3835_OnlinePDF_Qc1_01	441											2023-10-05	4	fix ligature	SPC	HDG	0	SPIN	PAGN		e752154	Valid		SPIN	Paginator
October	Week 1	441_2023_3835_OnlinePDF_Qc1_01	441											2023-10-05	4	fix orphan	FRM	PARA	1	SPIN	PAGN		e752154	Valid		SPIN	Paginator
October	Week 1	441_2023_3835_OnlinePDF_Qc1_01	441											2023-10-05	4	do not truncate	TNT	PARA	1	SPIN	PAGN		e752154	Valid		SPIN	Paginator
October	Week 1	441_2023_3835_OnlinePDF_Qc1_01	441											2023-10-05	4	fix ligature	SPC	HDG	1	SPIN	PAGN		e752154	Valid		SPIN	Paginator
October	Week 1	441_2023_3835_OnlinePDF_Qc1_01	441											2023-10-05	5	fix orphan	FRM	HDG	1	SPIN	PAGN		e752154	Valid		SPIN	Paginator
October	Week 1	441_2023_3835_OnlinePDF_Qc1_01	441											2023-10-05	5	do not truncate	TNT	PARA	1	SPIN	PAGN		e752154	Valid		SPIN	Paginator
October	Week 1	441_2023_3835_OnlinePDF_Qc1_01	441											2023-10-05	6	do not truncate	TNT	PARA	1	SPIN	PAGN		e752154	Valid		SPIN	Paginator
October	Week 1	441_2023_3835_OnlinePDF_Qc1_01	441											2023-10-05	7	s/b based align	ALG	PARA	1	SPIN	PAGN		e752154	Valid		SPIN	Paginator
October	Week 1	441_2023_3835_OnlinePDF_Qc1_01	441											2023-10-05	8	do not truncate	TNT	PARA	1	SPIN	PAGN		e752154	Valid		SPIN	Paginator
October	Week 1	441_2023_3835_OnlinePDF_Qc1_01	441											2023-10-05	9	fix ligature	SPC	HDG	1	SPIN	PAGN		e752154	Valid		SPIN	Paginator
October	Week 1	441_2023_3835_OnlinePDF_Qc1_01	441											2023-10-05	12	do not truncate	TNT	FIGC	1	SPIN	PAGN		e752154	Valid		SPIN	Paginator
October	Week 1	441_2023_3835_OnlinePDF_Qc1_01	441											2023-10-05	13	do not truncate	TNT	REF	1	SPIN	PAGN		e752154	Valid		SPIN	Paginator
October	Week 1	441_2023_3835_OnlinePDF_Qc1_01	441											2023-10-05	13	do not truncate	TNT	REF	0	SPIN	PAGN		e752154	Valid		SPIN	Paginator
October	Week 1	441_2023_3835_OnlinePDF_Qc1_01	441											2023-10-05	13	s/b based align	ALG	PARA	1	SPIN	PAGN		e752154	Valid		SPIN	Paginator
October	Week 1	441_2023_3835_OnlinePDF_Qc1_01	441											2023-10-05	14	do not truncate	TNT	REF	0	SPIN	PAGN		e752154	Valid		SPIN	Paginator
October	Week 1	441_2023_3835_OnlinePDF_Qc1_01	441											2023-10-05	14	do not truncate	TNT	REF	0	SPIN	PAGN		e752154	Valid		SPIN	Paginator
October	Week 1	441_2023_3835_OnlinePDF_Qc1_01	441											2023-10-05	14	do not truncate	TNT	REF	1	SPIN	PAGN		e752154	Valid		SPIN	Paginator
October	Week 1	441_2023_3835_OnlinePDF_Qc1_01	441											2023-10-05	15	do not truncate	TNT	REF	1	SPIN	PAGN		e752154	Valid		SPIN	Paginator
October	Week 1	10666_2023_9934_OnlinePDF_s200_QC1_01	10666			46				24	33	Rejected	1	2023-10-06	1	remove	ADT	PARA	1	RA98	CE		e752155	Valid		RA98	Copy Ed Level 1
October	Week 1	10666_2023_9934_OnlinePDF_s200_QC1_01	10666											2023-10-06	1	remove this bullet	ADT	PARA	1	RA98	CE		e752155	Valid		RA98	Copy Ed Level 1
October	Week 1	10666_2023_9934_OnlinePDF_s200_QC1_01	10666											2023-10-06	1	remove period	PNE	PARA	1	RA98	CE		e752155	Valid		RA98	Copy Ed Level 1
October	Week 1	10666_2023_9934_OnlinePDF_s200_QC1_01	10666											2023-10-06	1	lowercase	CSE	AFF	1	RA98	CE		e752155	Valid		RA98	Copy Ed Level 1
October	Week 1	10666_2023_9934_OnlinePDF_s200_QC1_01	10666											2023-10-06	2	avoid author name truncation	TNT	PARA	1	SPIN	PAGN		e752155	Valid		SPIN	Paginator
October	Week 1	10666_2023_9934_OnlinePDF_s200_QC1_01	10666											2023-10-06	7	REPLACE BY PERIOD	PNE	PARA	1	RA98	CE		e752155	Valid		RA98	Copy Ed Level 1
October	Week 1	10666_2023_9934_OnlinePDF_s200_QC1_01	10666											2023-10-06	8	uppercase	CSE	TBLB	1	RA98	CE		e752155	Valid		RA98	Copy Ed Level 1
October	Week 1	10666_2023_9934_OnlinePDF_s200_QC1_01	10666											2023-10-06	8	left align	ALG	TBLB	1	RA98	CE		e752155	Valid		RA98	Copy Ed Level 1
October	Week 1	10666_2023_9934_OnlinePDF_s200_QC1_01	10666											2023-10-06	8	decimal align	ALG	TBLB	1	RA98	CE		e752155	Valid		RA98	Copy Ed Level 1
October	Week 1	10666_2023_9934_OnlinePDF_s200_QC1_01	10666											2023-10-06	8	remove	ADT	FNT	1	RA98	CE		e752155	Valid		RA98	Copy Ed Level 1
October	Week 1	10666_2023_9934_OnlinePDF_s200_QC1_01	10666											2023-10-06	9	remove	ADT	PARA	1	RA98	CE		e752155	Valid		RA98	Copy Ed Level 1
October	Week 1	10666_2023_9934_OnlinePDF_s200_QC1_01	10666											2023-10-06	9	remove	ADT	FIGC	1	2766	ARTWORK		e752155	Valid		2766	Artwork
October	Week 1	10666_2023_9934_OnlinePDF_s200_QC1_01	10666											2023-10-06	9	Tag as formal para (s1)	FRM	HDG	1	RA98	CE		e752155	Valid		RA98	Copy Ed Level 1
October	Week 1	10666_2023_9934_OnlinePDF_s200_QC1_01	10666											2023-10-06	10	"Income Inequality (GINI)" tag as formal para (s1)	OMD	HDG	1	RA98	CE		e752155	Valid		RA98	Copy Ed Level 1
October	Week 1	10666_2023_9934_OnlinePDF_s200_QC1_01	10666											2023-10-06	10	remove	ADT	FIGC	1	2766	ARTWORK		e752155	Valid		2766	Artwork
October	Week 1	10666_2023_9934_OnlinePDF_s200_QC1_01	10666											2023-10-06	10	remove	ADT	FIGC	1	2766	ARTWORK		e752155	Valid		2766	Artwork
October	Week 1	10666_2023_9934_OnlinePDF_s200_QC1_01	10666											2023-10-06	10	remove period	PNE	FIGC	1	RA98	CE		e752155	Valid		RA98	Copy Ed Level 1
October	Week 1	10666_2023_9934_OnlinePDF_s200_QC1_01	10666											2023-10-06	11	insert "Foreign Direct Investment (FDI)" tag as formal para (s1).	OMD	HDG	1	RA98	CE		e752155	Valid		RA98	Copy Ed Level 1
October	Week 1	10666_2023_9934_OnlinePDF_s200_QC1_01	10666											2023-10-06	11	insert "Natural Resource" tag as formal para (s1).	OMD	HDG	0	RA98	CE		e752155	Valid		RA98	Copy Ed Level 1	changes in ERROR_COUNT
October	Week 1	10666_2023_9934_OnlinePDF_s200_QC1_01	10666											2023-10-06	11	"5"	IND	PARA	1	RA98	CE		e752155	Valid		RA98	Copy Ed Level 1
October	Week 1	10666_2023_9934_OnlinePDF_s200_QC1_01	10666											2023-10-06	11	Table 8 and Table 9	IND	PARA	1	RA98	CE		e752155	Valid		RA98	Copy Ed Level 1
October	Week 1	10666_2023_9934_OnlinePDF_s200_QC1_01	10666											2023-10-06	11	insert "Remittances"tag as formal para (s1).	OMD	HDG	0	RA98	CE		e752155	Valid		RA98	Copy Ed Level 1	changes in ERROR_COUNT
October	Week 1	10666_2023_9934_OnlinePDF_s200_QC1_01	10666											2023-10-06	11	insert "Internet" tag as formal para (s1).	OMD	HDG	0	RA98	CE		e752155	Valid		RA98	Copy Ed Level 1	changes in ERROR_COUNT
October	Week 1	10666_2023_9934_OnlinePDF_s200_QC1_01	10666											2023-10-06	11	insert "Trade in Services" tag as formal para (s1).	FRM	HDG	0	RA98	CE		e752155	Valid		RA98	Copy Ed Level 1	changes in ERROR_COUNT
October	Week 1	10666_2023_9934_OnlinePDF_s200_QC1_01	10666											2023-10-06	12	decimal align	ALG	TBLB	1	RA98	CE		e752155	Valid		RA98	Copy Ed Level 1
October	Week 1	10666_2023_9934_OnlinePDF_s200_QC1_01	10666											2023-10-06	12	use semi-colon as separator	IND	TBLB	1	RA98	CE		e752155	Valid		RA98	Copy Ed Level 1
October	Week 1	10666_2023_9934_OnlinePDF_s200_QC1_01	10666											2023-10-06	13	use semi-colon as separator	IND	TBLB	1	RA98	CE		e752155	Valid		RA98	Copy Ed Level 1
October	Week 1	10666_2023_9934_OnlinePDF_s200_QC1_01	10666											2023-10-06	13	use semi-colon as separator	IND	TBLB	0	RA98	CE		e752155	Valid		RA98	Copy Ed Level 1	changes in ERROR_COUNT
October	Week 1	10666_2023_9934_OnlinePDF_s200_QC1_01	10666											2023-10-06	14	use semi-colon as separator	IND	TBLB	1	RA98	CE		e752155	Valid		RA98	Copy Ed Level 1
October	Week 1	10666_2023_9934_OnlinePDF_s200_QC1_01	10666											2023-10-06	15	"6"	IND	PARA	1	RA98	CE		e752155	Valid		RA98	Copy Ed Level 1
October	Week 1	10666_2023_9934_OnlinePDF_s200_QC1_01	10666											2023-10-06	15	6	IND	PARA	0	RA98	CE		e752155	Valid		RA98	Copy Ed Level 1	changes in ERROR_COUNT
October	Week 1	10666_2023_9934_OnlinePDF_s200_QC1_01	10666											2023-10-06	16	remove emphasis. This s,b tag as formal para (s1)	FRM	HDG	1	RA98	CE		e752155	Valid		RA98	Copy Ed Level 1
October	Week 1	10666_2023_9934_OnlinePDF_s200_QC1_01	10666											2023-10-06	16	7	IND	PARA	0	RA98	CE		e752155	Valid		RA98	Copy Ed Level 1	changes in ERROR_COUNT
October	Week 1	10666_2023_9934_OnlinePDF_s200_QC1_01	10666											2023-10-06	16	remove	ADT	FIGC	1	2766	ARTWORK		e752155	Valid		2766	Artwork
October	Week 1	10666_2023_9934_OnlinePDF_s200_QC1_01	10666											2023-10-06	16	remove emphasis. This s,b tag as formal para (s1)	FRM	HDG	0	RA98	CE		e752155	Valid		RA98	Copy Ed Level 1	changes in ERROR_COUNT
October	Week 1	10666_2023_9934_OnlinePDF_s200_QC1_01	10666											2023-10-06	17	7	IND	PARA	1	RA98	CE		e752155	Valid		RA98	Copy Ed Level 1
October	Week 1	10666_2023_9934_OnlinePDF_s200_QC1_01	10666											2023-10-06	17	add AQF; Appendix table citation has been insert here for sequential purposes. Please check if correct and amend if necessary.	OMD	AQF	1	RA98	CE		e752155	Valid		RA98	Copy Ed Level 1
October	Week 1	10666_2023_9934_OnlinePDF_s200_QC1_01	10666											2023-10-06	18	tag as t-head	FRM	TBLB	1	RA98	CE		e752155	Valid		RA98	Copy Ed Level 1
October	Week 1	10666_2023_9934_OnlinePDF_s200_QC1_01	10666											2023-10-06	18	unbold	EMP	HDG	1	RA98	CE		e752155	Valid		RA98	Copy Ed Level 1
October	Week 1	10666_2023_9934_OnlinePDF_s200_QC1_01	10666											2023-10-06	18	decimal align	ALG	TBLB	1	RA98	CE		e752155	Valid		RA98	Copy Ed Level 1
October	Week 1	10666_2023_9934_OnlinePDF_s200_QC1_01	10666											2023-10-06	24	Add AQF; Figure 3 is overlapping text, let us know if we will proceed as is, otherwise kindly provide replacements with good quality, SHOULD BE in .eps or pdf format. If the replacement still blurred, we will proceed with the most usable figures.	OMD	AQF	1	RA98	CE		e752155	Valid		RA98	Copy Ed Level 1
October	Week 1	10965_2023_3787_OnlinePDF_S200_ACCEPTED_01	10965			19				10	0	Accepted	2	2023-10-06	1	NO ERROR	NON	NON	0	PQ24	PAGN		e752155	Valid		PQ24	Paginator
October	Week 1	10965_2023_3787_OnlinePDF_S200_ACCEPTED_01	10965											2023-10-06	1	NO ERROR	NON	NON	0	OD83	CE		e752155	Valid		OD83	Copy Ed Level 1
October	Week 1	10965_2023_3787_OnlinePDF_s200_QC1_01	10965			19				10	6	Rejected	1	2023-10-06	1	avoid ligature	SPC	HDG	1	SPIN	PAGN		e752155	Valid		SPIN	Paginator
October	Week 1	10965_2023_3787_OnlinePDF_s200_QC1_01	10965											2023-10-06	2	add AQF; Sections 5 and 6 has been mention in the manuscript. However the said section heading are missing in the article. Kindly check and make necessary amendments. Thank you	OMD	AQF	1	OD83	CE		e752155	Valid		OD83	Copy Ed Level 1
October	Week 1	10965_2023_3787_OnlinePDF_s200_QC1_01	10965											2023-10-06	9	insert Space	SPC	PARA	1	OD83	CE		e752155	Valid		OD83	Copy Ed Level 1
October	Week 1	10965_2023_3787_OnlinePDF_s200_QC1_01	10965											2023-10-06	9	add AQF; Please check if the "Funding" section is presented correctly.	OMD	AQF	1	OD83	CE		e752155	Valid		OD83	Copy Ed Level 1
October	Week 1	10965_2023_3787_OnlinePDF_s200_QC1_01	10965											2023-10-06	9	insert period	PNE	PARA	1	OD83	CE		e752155	Valid		OD83	Copy Ed Level 1
October	Week 1	10965_2023_3787_OnlinePDF_s200_QC1_01	10965											2023-10-06	9	insert Space	SPC	PARA	0	OD83	CE		e752155	Valid		OD83	Copy Ed Level 1	changes in ERROR_COUNT
October	Week 1	10965_2023_3787_OnlinePDF_s200_QC1_01	10965											2023-10-06	10	Please check if equation 9-15 are captured,presented correctly.	OMD	AQF	1	OD83	CE		e752155	Valid		OD83	Copy Ed Level 1
October	Week 1	11365_2023_900_OnlinePDF_S200_ACCEPTED2_01	11365			92				48	0	Accepted	2	2023-10-06	1	no error	NON	NON	0	PQ24	PAGN		e752185	Valid		PQ24	Paginator
October	Week 1	11365_2023_900_OnlinePDF_S200_ACCEPTED2_01	11365											2023-10-06	1	no error	NON	NON	0	RA99	CE		e752185	Valid		RA99	Copy Ed Level 1
October	Week 1	11365_2023_900_OnlinePDF_S200_QC1_01	11365			92				48	17	Rejected	1	2023-10-06	1	add url	FRM	AU	1	RA99	CE		e752185	Valid		RA99	Copy Ed Level 1
October	Week 1	11365_2023_900_OnlinePDF_S200_QC1_01	11365											2023-10-06	5	lowercase	CSE	PARA	1	RA99	CE		e752185	Valid		RA99	Copy Ed Level 1
October	Week 1	11365_2023_900_OnlinePDF_S200_QC1_01	11365											2023-10-06	6	capture as unorderedlist	FRM	PARA	0	RA99	CE		e752185	Valid		RA99	Copy Ed Level 1
October	Week 1	11365_2023_900_OnlinePDF_S200_QC1_01	11365											2023-10-06	6	capture as unorderedlist	FRM	PARA	1	RA99	CE		e752185	Valid		RA99	Copy Ed Level 1
October	Week 1	11365_2023_900_OnlinePDF_S200_QC1_01	11365											2023-10-06	7	capture as unorderedlist	FRM	PARA	0	RA99	CE		e752185	Valid		RA99	Copy Ed Level 1
October	Week 1	11365_2023_900_OnlinePDF_S200_QC1_01	11365											2023-10-06	7	capture as unorderedlist	FRM	PARA	0	RA99	CE		e752185	Valid		RA99	Copy Ed Level 1
October	Week 1	11365_2023_900_OnlinePDF_S200_QC1_01	11365											2023-10-06	7	capture as unorderedlist	FRM	PARA	1	RA99	CE		e752185	Valid		RA99	Copy Ed Level 1
October	Week 1	11365_2023_900_OnlinePDF_S200_QC1_01	11365											2023-10-06	8	lowercase	CSE	PARA	1	RA99	CE		e752185	Valid		RA99	Copy Ed Level 1
October	Week 1	11365_2023_900_OnlinePDF_S200_QC1_01	11365											2023-10-06	8	capture as unorderedlist	FRM	PARA	1	RA99	CE		e752185	Valid		RA99	Copy Ed Level 1
October	Week 1	11365_2023_900_OnlinePDF_S200_QC1_01	11365											2023-10-06	9	&	FRM	PARA	1	RA99	CE		e752185	Valid		RA99	Copy Ed Level 1
October	Week 1	11365_2023_900_OnlinePDF_S200_QC1_01	11365											2023-10-06	14	url truncation (scan same error)	TNT	NON	0	SPIN	PAGN		e752185	Valid		SPIN	Paginator
October	Week 1	11365_2023_900_OnlinePDF_S200_QC1_01	11365											2023-10-06	17	period	PNE	TBLB	0	RA99	CE		e752185	Valid		RA99	Copy Ed Level 1
October	Week 1	11365_2023_900_OnlinePDF_S200_QC1_01	11365											2023-10-06	17	period	PNE	TBLB	1	RA99	CE		e752185	Valid		RA99	Copy Ed Level 1
October	Week 1	11365_2023_900_OnlinePDF_S200_QC1_01	11365											2023-10-06	25	add	FRM	PARA	1	RA99	CE		e752185	Valid		RA99	Copy Ed Level 1
October	Week 1	11365_2023_900_OnlinePDF_S200_QC1_01	11365											2023-10-06	27	add	FRM	PARA	1	RA99	CE		e752185	Valid		RA99	Copy Ed Level 1
October	Week 1	11365_2023_900_OnlinePDF_S200_QC1_01	11365											2023-10-06	31	remove line rule (pagi)	NON	NON	0	SPIN	PAGN		e752185	Valid		SPIN	Paginator
October	Week 1	11365_2023_900_OnlinePDF_S200_QC1_01	11365											2023-10-06	36	appendix tables only included are (tables 10-12) - pagination	NON	NON	0	SPIN	PAGN		e752185	Valid		SPIN	Paginator
October	Week 1	11365_2023_900_OnlinePDF_S200_QC1_01	11365											2023-10-06	40	period	PNE	TBLB	1	RA99	CE		e752185	Valid		RA99	Copy Ed Level 1
October	Week 1	11365_2023_900_OnlinePDF_S200_QC1_01	11365											2023-10-06	40	period	PNE	TBLB	0	RA99	CE		e752185	Valid		RA99	Copy Ed Level 1
October	Week 1	11365_2023_900_OnlinePDF_S200_QC1_01	11365											2023-10-06	40	period	PNE	TBLB	0	RA99	CE		e752185	Valid		RA99	Copy Ed Level 1
October	Week 1	11365_2023_900_OnlinePDF_S200_QC1_01	11365											2023-10-06	40	bold	EMP	TBLN	1	RA99	CE		e752185	Valid		RA99	Copy Ed Level 1
October	Week 1	11365_2023_900_OnlinePDF_S200_QC1_01	11365											2023-10-06	43	fix indent	SPC	PARA	0	RA99	CE		e752185	Valid		RA99	Copy Ed Level 1
October	Week 1	11365_2023_900_OnlinePDF_S200_QC1_01	11365											2023-10-06	43	period	PNE	TBLB	0	RA99	CE		e752185	Valid		RA99	Copy Ed Level 1
October	Week 1	11365_2023_900_OnlinePDF_S200_QC1_01	11365											2023-10-06	43	period	PNE	TBLB	0	RA99	CE		e752185	Valid		RA99	Copy Ed Level 1
October	Week 1	11365_2023_900_OnlinePDF_S200_QC1_01	11365											2023-10-06	43	period	PNE	TBLB	0	RA99	CE		e752185	Valid		RA99	Copy Ed Level 1
October	Week 1	11365_2023_900_OnlinePDF_S200_QC1_01	11365											2023-10-06	43	period	PNE	TBLB	0	RA99	CE		e752185	Valid		RA99	Copy Ed Level 1
October	Week 1	11365_2023_900_OnlinePDF_S200_QC1_01	11365											2023-10-06	43	period	PNE	TBLB	0	RA99	CE		e752185	Valid		RA99	Copy Ed Level 1
October	Week 1	11365_2023_900_OnlinePDF_S200_QC1_01	11365											2023-10-06	43	period	PNE	TBLB	1	RA99	CE		e752185	Valid		RA99	Copy Ed Level 1
October	Week 1	11365_2023_900_OnlinePDF_S200_QC1_01	11365											2023-10-06	43	fix indent	SPC	PARA	1	RA99	CE		e752185	Valid		RA99	Copy Ed Level 1
October	Week 1	11365_2023_900_OnlinePDF_S200_QC1_01	11365											2023-10-06	44	period	PNE	TBLB	1	RA99	CE		e752185	Valid		RA99	Copy Ed Level 1
October	Week 1	11365_2023_900_OnlinePDF_S200_QC1_01	11365											2023-10-06	44	lowercase	CSE	TBLB	1	RA99	CE		e752185	Valid		RA99	Copy Ed Level 1
October	Week 1	11365_2023_900_OnlinePDF_S200_QC1_01	11365											2023-10-06	44	period	PNE	TBLB	0	RA99	CE		e752185	Valid		RA99	Copy Ed Level 1
October	Week 1	11365_2023_900_OnlinePDF_S200_QC1_01	11365											2023-10-06	48	appendix tables a1-a3 are renumbered. please check and confirm.	AQF	AQF	1	RA99	CE		e752185	Valid		RA99	Copy Ed Level 1
October	Week 1	11365_2023_900_OnlinePDF_S200_QC1_01	11365											2023-10-06	48	please check and confirm unordered list h1-h8 if presented correctly and amend if necessary.	AQF	AQF	0	RA99	CE		e752185	Valid		RA99	Copy Ed Level 1
October	Week 1	11365_2023_900_OnlinePDF_S200_QC1_01	11365											2023-10-06	48	please check if the data, captions, and footnotes of tables are presented correctly.	AQF	AQF	0	RA99	CE		e752185	Valid		RA99	Copy Ed Level 1
October	Week 1	11468_2023_2089_OnlinePDF_S200_ACCEPTED2_01	11468			19				10	0	Accepted	2	2023-10-06	1	no error	NON	NON	0	MS67	PAGN		e752185	Valid		MS67	Paginator
October	Week 1	11468_2023_2089_OnlinePDF_S200_ACCEPTED2_01	11468											2023-10-06	1	no error	NON	NON	0	RB03	CE		e752185	Valid		RB03	Copy Ed Level 1
October	Week 1	11468_2023_2089_OnlinePDF_S200_QC1_01	11468			19				10	4	Rejected	1	2023-10-06	1	orphan (scan same error)	FRM	NON	0	SPIN	PAGN		e752185	Valid		SPIN	Paginator
October	Week 1	11468_2023_2089_OnlinePDF_S200_QC1_01	11468											2023-10-06	1	china aerodynamics research and development center	FRM	AFF	1	RB03	CE		e752185	Valid		RB03	Copy Ed Level 1
October	Week 1	11468_2023_2089_OnlinePDF_S200_QC1_01	11468											2023-10-06	1	fix correct author format (see manu)	FRM	AU	1	RB03	CE		e752185	Valid		RB03	Copy Ed Level 1
October	Week 1	11468_2023_2089_OnlinePDF_S200_QC1_01	11468											2023-10-06	3	remove 1	FRM	PARA	1	RB03	CE		e752185	Valid		RB03	Copy Ed Level 1
October	Week 1	11468_2023_2089_OnlinePDF_S200_QC1_01	11468											2023-10-06	10	please check and confirm equations if captured/presented correctly.	AQF	AQF	1	RB03	CE		e752185	Valid		RB03	Copy Ed Level 1
October	Week 1	11936_2023_1019_OnlinePDF_S200_ACCEPTED2_01	11936			40				21	0	Accepted	2	2023-10-06	1	no error	NON	NON	0	PQ24	PAGN		e752185	Valid		PQ24	Paginator
October	Week 1	11936_2023_1019_OnlinePDF_S200_ACCEPTED2_01	11936											2023-10-06	1	no error	NON	NON	0	PU40	CE		e752185	Valid		PU40	Copy Ed Level 1
October	Week 1	11936_2023_1019_OnlinePDF_S200_QC1_01	11936			40				21	1	Rejected	1	2023-10-06	1	ligature (scan same error)	SPC	NON	0	SPIN	PAGN		e752185	Valid		SPIN	Paginator
October	Week 1	11936_2023_1019_OnlinePDF_S200_QC1_01	11936											2023-10-06	5	add space (pagi manual)	SPC	NON	0	SPIN	PAGN		e752185	Valid		SPIN	Paginator
October	Week 1	11936_2023_1019_OnlinePDF_S200_QC1_01	11936											2023-10-06	16	s/b enter see jrd format (pagi)	NON	NON	1	SPIN	PAGN		e752185	Valid		SPIN	Paginator	changes in ERROR_COUNT
October	Week 1	11936_2023_1019_OnlinePDF_S200_QC1_01	11936											2023-10-06	16	doi truncation (scan same error)	TNT	NON	0	SPIN	PAGN		e752185	Valid		SPIN	Paginator
October	Week 1	11936_2023_1019_OnlinePDF_S200_QC1_01	11936											2023-10-06	16	s/b enter see jrd format (pagi)	NON	NON	0	SPIN	PAGN		e752185	Valid		SPIN	Paginator
October	Week 1	11936_2023_1019_OnlinePDF_S200_QC1_01	11936											2023-10-06	17	s/b enter see jrd format (pagi)	NON	NON	0	SPIN	PAGN		e752185	Valid		SPIN	Paginator
October	Week 1	40753_2023_227_OnlinePDF_S200_ACCEPTED_01	40753			27				14	0	Accepted	2	2023-10-06	1	NO ERROR	NON	NON	0	PQ24	PAGN		e752155	Valid		PQ24	Paginator
October	Week 1	40753_2023_227_OnlinePDF_S200_ACCEPTED_01	40753											2023-10-06	1	NO ERROR	NON	NON	0	OP33	CE		e752155	Valid		OP33	Copy Ed Level 1
October	Week 1	40753_2023_227_OnlinePDF_s200_QC1_01	40753			27				14	5	Rejected	1	2023-10-06	1	avoid ligature	SPC	HDG	1	SPIN	PAGN		e752155	Valid		SPIN	Paginator
October	Week 1	40753_2023_227_OnlinePDF_s200_QC1_01	40753											2023-10-06	9	insert period	PNE	PARA	1	OP33	CE		e752155	Valid		OP33	Copy Ed Level 1
October	Week 1	40753_2023_227_OnlinePDF_s200_QC1_01	40753											2023-10-06	13	insert space	SPC	REF	1	OP33	CE		e752155	Valid		OP33	Copy Ed Level 1
October	Week 1	40753_2023_227_OnlinePDF_s200_QC1_01	40753											2023-10-06	13	insert period	PNE	PARA	1	OP33	CE		e752155	Valid		OP33	Copy Ed Level 1
October	Week 1	40753_2023_227_OnlinePDF_s200_QC1_01	40753											2023-10-06	14	Please check if the affiliation are captured. presented correctly.	OMD	AQF	1	OP33	CE		e752155	Valid		OP33	Copy Ed Level 1
October	Week 1	43069_2023_266_OnlinePDF_S200_ACCEPTED_01	43069			54				28	0	Accepted	2	2023-10-06	1	NO ERROR	NON	NON	0	PQ24	PAGN		e752155	Valid		PQ24	Paginator
October	Week 1	43069_2023_266_OnlinePDF_S200_ACCEPTED_01	43069											2023-10-06	1	NO ERROR	NON	NON	0	OP22	CE		e752155	Valid		OP22	Copy Ed Level 1
October	Week 1	43069_2023_266_OnlinePDF_S200_QC1_01	43069			54				28	3	Rejected	1	2023-10-06	12	present above equation	FRM	PARA	1	OP22	CE		e752155	Valid		OP22	Copy Ed Level 1
October	Week 1	43069_2023_266_OnlinePDF_S200_QC1_01	43069											2023-10-06	13	present above equation	FRM	PARA	1	OP22	CE		e752155	Valid		OP22	Copy Ed Level 1
October	Week 1	43069_2023_266_OnlinePDF_S200_QC1_01	43069											2023-10-06	13	present above equation	FRM	PARA	0	OP22	CE		e752155	Valid		OP22	Copy Ed Level 1	changes in ERROR_COUNT
October	Week 1	43069_2023_266_OnlinePDF_S200_QC1_01	43069											2023-10-06	13	present above equation	FRM	PARA	0	OP22	CE		e752155	Valid		OP22	Copy Ed Level 1	changes in ERROR_COUNT
October	Week 1	43069_2023_266_OnlinePDF_S200_QC1_01	43069											2023-10-06	13	present above equation	FRM	PARA	0	OP22	CE		e752155	Valid		OP22	Copy Ed Level 1	changes in ERROR_COUNT
October	Week 1	43069_2023_266_OnlinePDF_S200_QC1_01	43069											2023-10-06	13	present above equation	FRM	PARA	0	OP22	CE		e752155	Valid		OP22	Copy Ed Level 1	changes in ERROR_COUNT
October	Week 1	43069_2023_266_OnlinePDF_S200_QC1_01	43069											2023-10-06	24	insert period	PNE	PARA	1	OP22	CE		e752155	Valid		OP22	Copy Ed Level 1
October	Week 1	431_2023_5253_OnlinePDF_S200_ACCEPTED2_01	431			15				8	0	Accepted	2	2023-10-06	1	no error	NON	NON	0	MS67	PAGN		e752185	Valid		MS67	Paginator
October	Week 1	431_2023_5253_OnlinePDF_S200_ACCEPTED2_01	431											2023-10-06	1	no error	NON	NON	0	OD83	CE		e752185	Valid		OD83	Copy Ed Level 1
October	Week 1	431_2023_5253_OnlinePDF_S200_QC1_01	431			15				8	7	Rejected	1	2023-10-06	1	superscript (scan same error)	PNE	PARA	1	OD83	CE		e752185	Valid		OD83	Copy Ed Level 1
October	Week 1	431_2023_5253_OnlinePDF_S200_QC1_01	431											2023-10-06	1	s/b unbold in xml	EMP	PARA	1	OD83	CE		e752185	Valid		OD83	Copy Ed Level 1
October	Week 1	431_2023_5253_OnlinePDF_S200_QC1_01	431											2023-10-06	1	remove s then s/b capture as "conclusion	FRM	PARA	1	OD83	CE		e752185	Valid		OD83	Copy Ed Level 1
October	Week 1	431_2023_5253_OnlinePDF_S200_QC1_01	431											2023-10-06	1	remove	FRM	PARA	1	OD83	CE		e752185	Valid		OD83	Copy Ed Level 1
October	Week 1	431_2023_5253_OnlinePDF_S200_QC1_01	431											2023-10-06	5	unbold	EMP	TBLB	1	OD83	CE		e752185	Valid		OD83	Copy Ed Level 1
October	Week 1	431_2023_5253_OnlinePDF_S200_QC1_01	431											2023-10-06	6	lowercase	CSE	HDG	1	OD83	CE		e752185	Valid		OD83	Copy Ed Level 1
October	Week 1	431_2023_5253_OnlinePDF_S200_QC1_01	431											2023-10-06	7	doi truncation (scan same error)	TNT	NON	0	SPIN	PAGN		e752185	Valid		SPIN	Paginator
October	Week 1	431_2023_5253_OnlinePDF_S200_QC1_01	431											2023-10-06	8	remove	AQF	AQF	1	OD83	CE		e752185	Valid		OD83	Copy Ed Level 1
October	Week 1	10916_2023_1997_OnlinePDF.Accepted_01	10916			27				14	0	Accepted	2	2023-10-06	1	NO ERROR	NON	NON	0	OQ68	CE		e752113	Valid		OQ68	Copy Ed Level 1
October	Week 1	10916_2023_1997_OnlinePDF.Accepted_01	10916											2023-10-06	1	NO ERROR	NON	NON	0	NB05	PAGN		e752113	Valid		NB05	Paginator
October	Week 1	10916_2023_1997_OnlinePDF.QC1_01	10916			27				14	2	Rejected	1	2023-10-06	4	baseline alignment	ALG	PARA	1	SPIN	PAGN		e752113	Valid		SPIN	Paginator
October	Week 1	10916_2023_1997_OnlinePDF.QC1_01	10916											2023-10-06	8	stacking	FRM	PARA	0	SPIN	PAGN		e752113	Valid		SPIN	Paginator
October	Week 1	10916_2023_1997_OnlinePDF.QC1_01	10916											2023-10-06	9	orphan word	FRM	HDG	0	SPIN	PAGN		e752113	Valid		SPIN	Paginator
October	Week 1	10916_2023_1997_OnlinePDF.QC1_01	10916											2023-10-06	10	baseline alignment	ALG	PARA	0	SPIN	PAGN		e752113	Valid		SPIN	Paginator
October	Week 1	10916_2023_1997_OnlinePDF.QC1_01	10916											2023-10-06	12	do not truncate	TNT	REF	0	SPIN	PAGN		e752113	Valid		SPIN	Paginator
October	Week 1	10916_2023_1997_OnlinePDF.QC1_01	10916											2023-10-06	12	author trunaction	TNT	REF	0	SPIN	PAGN		e752113	Valid		SPIN	Paginator
October	Week 1	10916_2023_1997_OnlinePDF.QC1_01	10916											2023-10-06	13	author truncation	TNT	REF	1	SPIN	PAGN		e752113	Valid		SPIN	Paginator	changes in ERROR_COUNT
October	Week 1	10916_2023_1997_OnlinePDF.QC1_01	10916											2023-10-06	13	author truncation	TNT	REF	0	SPIN	PAGN		e752113	Valid		SPIN	Paginator
October	Week 1	11089_2023_1110_ACC_OnlinePDF_01	11089			25				13	0	Accepted	1	2023-10-06	1	NO ERROR	NON	NON	0	NB05	PAGN		vjperez	Valid		NB05	Paginator
October	Week 1	11089_2023_1110_ACC_OnlinePDF_01	11089											2023-10-06	1	NO ERROR	NON	NON	0	OP25	CE		vjperez	Valid		OP25	Copy Ed Level 1
October	Week 1	11367_2023_2239_OnlinePDF.Accepted_01	11367			36				19	0	Accepted	2	2023-10-06	1	NO ERROR	NON	NON	0	OQ68	CE		e752113	Valid		OQ68	Copy Ed Level 1
October	Week 1	11367_2023_2239_OnlinePDF.Accepted_01	11367											2023-10-06	1	NO ERROR	NON	NON	0	NB05	PAGN		e752113	Valid		NB05	Paginator
October	Week 1	11367_2023_2239_OnlinePDF.QC1_01	11367			36				19	9	Rejected	1	2023-10-06	1	orphan word	FRM	PARA	0	SPIN	PAGN		e752113	Valid		SPIN	Paginator
October	Week 1	11367_2023_2239_OnlinePDF.QC1_01	11367											2023-10-06	1	ligature	SPC	ART	0	SPIN	PAGN		e752113	Valid		SPIN	Paginator
October	Week 1	11367_2023_2239_OnlinePDF.QC1_01	11367											2023-10-06	3	ligature	SPC	HDG	0	SPIN	PAGN		e752113	Valid		SPIN	Paginator
October	Week 1	11367_2023_2239_OnlinePDF.QC1_01	11367											2023-10-06	4	remove link	LNK	PARA	1	OQ68	CE		e752113	Valid		OQ68	Copy Ed Level 1
October	Week 1	11367_2023_2239_OnlinePDF.QC1_01	11367											2023-10-06	4	s\b 2.2.1	IND	HDG	0	OQ68	CE		e752113	Valid		OQ68	Copy Ed Level 1
October	Week 1	11367_2023_2239_OnlinePDF.QC1_01	11367											2023-10-06	4	orphan word	FRM	PARA	0	SPIN	PAGN		e752113	Valid		SPIN	Paginator
October	Week 1	11367_2023_2239_OnlinePDF.QC1_01	11367											2023-10-06	4	s\b 2.2.2	IND	HDG	0	OQ68	CE		e752113	Valid		OQ68	Copy Ed Level 1
October	Week 1	11367_2023_2239_OnlinePDF.QC1_01	11367											2023-10-06	4	s\b 2.2	IND	HDG	1	OQ68	CE		e752113	Valid		OQ68	Copy Ed Level 1
October	Week 1	11367_2023_2239_OnlinePDF.QC1_01	11367											2023-10-06	4	author truncation	TNT	PARA	0	SPIN	PAGN		e752113	Valid		SPIN	Paginator
October	Week 1	11367_2023_2239_OnlinePDF.QC1_01	11367											2023-10-06	5	do no truncate	TNT	TBLB	1	SPIN	PAGN		e752113	Valid		SPIN	Paginator	changes in ERROR_COUNT
October	Week 1	11367_2023_2239_OnlinePDF.QC1_01	11367											2023-10-06	5	do no truncate	TNT	TBLB	0	SPIN	PAGN		e752113	Valid		SPIN	Paginator
October	Week 1	11367_2023_2239_OnlinePDF.QC1_01	11367											2023-10-06	6	s\b 2.2.3	IND	HDG	0	OQ68	CE		e752113	Valid		OQ68	Copy Ed Level 1
October	Week 1	11367_2023_2239_OnlinePDF.QC1_01	11367											2023-10-06	7	orphan word	FRM	HDG	0	SPIN	PAGN		e752113	Valid		SPIN	Paginator
October	Week 1	11367_2023_2239_OnlinePDF.QC1_01	11367											2023-10-06	7	s\b 2.3	IND	HDG	0	OQ68	CE		e752113	Valid		OQ68	Copy Ed Level 1
October	Week 1	11367_2023_2239_OnlinePDF.QC1_01	11367											2023-10-06	7	stacking	FRM	TBLB	0	SPIN	PAGN		e752113	Valid		SPIN	Paginator
October	Week 1	11367_2023_2239_OnlinePDF.QC1_01	11367											2023-10-06	8	s\b 2.4	IND	HDG	1	OQ68	CE		e752113	Valid		OQ68	Copy Ed Level 1	changes in ERROR_COUNT
October	Week 1	11367_2023_2239_OnlinePDF.QC1_01	11367											2023-10-06	8	s\b 2.5	IND	HDG	0	OQ68	CE		e752113	Valid		OQ68	Copy Ed Level 1
October	Week 1	11367_2023_2239_OnlinePDF.QC1_01	11367											2023-10-06	8	unbold	EMP	EQ	1	OQ68	CE		e752113	Valid		OQ68	Copy Ed Level 1
October	Week 1	11367_2023_2239_OnlinePDF.QC1_01	11367											2023-10-06	9	s\b 3	IND	HDG	0	OQ68	CE		e752113	Valid		OQ68	Copy Ed Level 1
October	Week 1	11367_2023_2239_OnlinePDF.QC1_01	11367											2023-10-06	9	s\b 3.1	IND	HDG	1	OQ68	CE		e752113	Valid		OQ68	Copy Ed Level 1	changes in ERROR_COUNT
October	Week 1	11367_2023_2239_OnlinePDF.QC1_01	11367											2023-10-06	9	orphan word	FRM	PARA	0	SPIN	PAGN		e752113	Valid		SPIN	Paginator
October	Week 1	11367_2023_2239_OnlinePDF.QC1_01	11367											2023-10-06	10	orphan word	FRM	HDG	0	SPIN	PAGN		e752113	Valid		SPIN	Paginator
October	Week 1	11367_2023_2239_OnlinePDF.QC1_01	11367											2023-10-06	10	s\b 3.1.1	IND	HDG	0	OQ68	CE		e752113	Valid		OQ68	Copy Ed Level 1
October	Week 1	11367_2023_2239_OnlinePDF.QC1_01	11367											2023-10-06	10	orphan word	FRM	PARA	1	SPIN	PAGN		e752113	Valid		SPIN	Paginator	changes in ERROR_COUNT
October	Week 1	11367_2023_2239_OnlinePDF.QC1_01	11367											2023-10-06	11	s\b 3.1.2	IND	HDG	0	OQ68	CE		e752113	Valid		OQ68	Copy Ed Level 1
October	Week 1	11367_2023_2239_OnlinePDF.QC1_01	11367											2023-10-06	11	orphan word	FRM	HDG	0	SPIN	PAGN		e752113	Valid		SPIN	Paginator
October	Week 1	11367_2023_2239_OnlinePDF.QC1_01	11367											2023-10-06	12	s\b 3.2	IND	HDG	0	OQ68	CE		e752113	Valid		OQ68	Copy Ed Level 1
October	Week 1	11367_2023_2239_OnlinePDF.QC1_01	11367											2023-10-06	12	s\b Figure	FRM	PARA	1	OQ68	CE		e752113	Valid		OQ68	Copy Ed Level 1
October	Week 1	11367_2023_2239_OnlinePDF.QC1_01	11367											2023-10-06	12	s\b 3.2.1	IND	HDG	1	OQ68	CE		e752113	Valid		OQ68	Copy Ed Level 1	changes in ERROR_COUNT
October	Week 1	11367_2023_2239_OnlinePDF.QC1_01	11367											2023-10-06	12	orphan word	FRM	PARA	0	SPIN	PAGN		e752113	Valid		SPIN	Paginator
October	Week 1	11367_2023_2239_OnlinePDF.QC1_01	11367											2023-10-06	13	s\b 3.2.2	IND	HDG	0	OQ68	CE		e752113	Valid		OQ68	Copy Ed Level 1
October	Week 1	11367_2023_2239_OnlinePDF.QC1_01	11367											2023-10-06	15	orphan word	FRM	PARA	0	SPIN	PAGN		e752113	Valid		SPIN	Paginator
October	Week 1	11367_2023_2239_OnlinePDF.QC1_01	11367											2023-10-06	16	s\b 4	IND	HDG	0	OQ68	CE		e752113	Valid		OQ68	Copy Ed Level 1
October	Week 1	11367_2023_2239_OnlinePDF.QC1_01	11367											2023-10-06	18	ligature	SPC	HDG	0	SPIN	PAGN		e752113	Valid		SPIN	Paginator
October	Week 1	11367_2023_2240_OnlinePDF_Qc1_01	11367			36				19	23	Rejected	1	2023-10-06	2	do not turncate	TNT	PARA	1	SPIN	PAGN		e752154	Valid		SPIN	Paginator
October	Week 1	11367_2023_2240_OnlinePDF_Qc1_01	11367											2023-10-06	2	s/b "and"	PNE	PARA	1	PU38	CE		e752154	Valid		PU38	Copy Ed Level 1
October	Week 1	11367_2023_2240_OnlinePDF_Qc1_01	11367											2023-10-06	3	s/b "Section"	IND	PARA	0	PU38	CE		e752154	Valid		PU38	Copy Ed Level 1
October	Week 1	11367_2023_2240_OnlinePDF_Qc1_01	11367											2023-10-06	3	s/b "Section"	IND	PARA	0	PU38	CE		e752154	Valid		PU38	Copy Ed Level 1
October	Week 1	11367_2023_2240_OnlinePDF_Qc1_01	11367											2023-10-06	3	s/b "Section"	IND	PARA	0	PU38	CE		e752154	Valid		PU38	Copy Ed Level 1
October	Week 1	11367_2023_2240_OnlinePDF_Qc1_01	11367											2023-10-06	3	s/b "and"	IND	PARA	1	PU38	CE		e752154	Valid		PU38	Copy Ed Level 1
October	Week 1	11367_2023_2240_OnlinePDF_Qc1_01	11367											2023-10-06	3	s/b "Section"	IND	PARA	0	PU38	CE		e752154	Valid		PU38	Copy Ed Level 1
October	Week 1	11367_2023_2240_OnlinePDF_Qc1_01	11367											2023-10-06	3	s/b "Section"	IND	PARA	1	PU38	CE		e752154	Valid		PU38	Copy Ed Level 1
October	Week 1	11367_2023_2240_OnlinePDF_Qc1_01	11367											2023-10-06	3	s/b "Section"	IND	PARA	0	PU38	CE		e752154	Valid		PU38	Copy Ed Level 1
October	Week 1	11367_2023_2240_OnlinePDF_Qc1_01	11367											2023-10-06	3	s/b "Section"	IND	PARA	0	PU38	CE		e752154	Valid		PU38	Copy Ed Level 1
October	Week 1	11367_2023_2240_OnlinePDF_Qc1_01	11367											2023-10-06	4	insert space	SPC	EQ	1	PU38	CE		e752154	Valid		PU38	Copy Ed Level 1
October	Week 1	11367_2023_2240_OnlinePDF_Qc1_01	11367											2023-10-06	4	insert space	SPC	EQ	0	PU38	CE		e752154	Valid		PU38	Copy Ed Level 1
October	Week 1	11367_2023_2240_OnlinePDF_Qc1_01	11367											2023-10-06	4	insert space	SPC	EQ	0	PU38	CE		e752154	Valid		PU38	Copy Ed Level 1
October	Week 1	11367_2023_2240_OnlinePDF_Qc1_01	11367											2023-10-06	4	do not truncate	TNT	PARA	1	SPIN	PAGN		e752154	Valid		SPIN	Paginator
October	Week 1	11367_2023_2240_OnlinePDF_Qc1_01	11367											2023-10-06	4	s/b "and "	IND	PARA	1	PU38	CE		e752154	Valid		PU38	Copy Ed Level 1
October	Week 1	11367_2023_2240_OnlinePDF_Qc1_01	11367											2023-10-06	4	insert space	SPC	EQ	0	PU38	CE		e752154	Valid		PU38	Copy Ed Level 1
October	Week 1	11367_2023_2240_OnlinePDF_Qc1_01	11367											2023-10-06	4	insert space	SPC	EQ	0	PU38	CE		e752154	Valid		PU38	Copy Ed Level 1
October	Week 1	11367_2023_2240_OnlinePDF_Qc1_01	11367											2023-10-06	4	s/b uppercase	CSE	PARA	1	PU38	CE		e752154	Valid		PU38	Copy Ed Level 1
October	Week 1	11367_2023_2240_OnlinePDF_Qc1_01	11367											2023-10-06	5	s/b "European Commission"	IND	PARA	1	PU38	CE		e752154	Valid		PU38	Copy Ed Level 1
October	Week 1	11367_2023_2240_OnlinePDF_Qc1_01	11367											2023-10-06	5	insert space	SPC	EQ	1	PU38	CE		e752154	Valid		PU38	Copy Ed Level 1
October	Week 1	11367_2023_2240_OnlinePDF_Qc1_01	11367											2023-10-06	6	s/b "Section"	IND	PARA	1	PU38	CE		e752154	Valid		PU38	Copy Ed Level 1
October	Week 1	11367_2023_2240_OnlinePDF_Qc1_01	11367											2023-10-06	6	s/b "Section"	IND	PARA	0	PU38	CE		e752154	Valid		PU38	Copy Ed Level 1
October	Week 1	11367_2023_2240_OnlinePDF_Qc1_01	11367											2023-10-06	6	s/b "Section"	IND	PARA	0	PU38	CE		e752154	Valid		PU38	Copy Ed Level 1
October	Week 1	11367_2023_2240_OnlinePDF_Qc1_01	11367											2023-10-06	6	s/b "WRI and WBCSD"	IND	PARA	1	PU38	CE		e752154	Valid		PU38	Copy Ed Level 1
October	Week 1	11367_2023_2240_OnlinePDF_Qc1_01	11367											2023-10-06	6	s/b uppercase	CSE	PARA	1	PU38	CE		e752154	Valid		PU38	Copy Ed Level 1
October	Week 1	11367_2023_2240_OnlinePDF_Qc1_01	11367											2023-10-06	6	insert space	SPC	EQ	1	PU38	CE		e752154	Valid		PU38	Copy Ed Level 1
October	Week 1	11367_2023_2240_OnlinePDF_Qc1_01	11367											2023-10-06	7	fix stacking	MSD	FIGC	1	SPIN	PAGN		e752154	Valid		SPIN	Paginator
October	Week 1	11367_2023_2240_OnlinePDF_Qc1_01	11367											2023-10-06	9	s/b "Section"	IND	PARA	1	PU38	CE		e752154	Valid		PU38	Copy Ed Level 1
October	Week 1	11367_2023_2240_OnlinePDF_Qc1_01	11367											2023-10-06	12	fix orphna	FRM	PARA	1	SPIN	PAGN		e752154	Valid		SPIN	Paginator
October	Week 1	11367_2023_2240_OnlinePDF_Qc1_01	11367											2023-10-06	16	Follow Basic reference style	IND	REF	1	PU38	CE		e752154	Valid		PU38	Copy Ed Level 1
October	Week 1	11367_2023_2240_OnlinePDF_Qc1_01	11367											2023-10-06	16	fix url cutting	TNT	REF	0	SPIN	PAGN		e752154	Valid		SPIN	Paginator
October	Week 1	11367_2023_2240_OnlinePDF_Qc1_01	11367											2023-10-06	16	fix url cutting	TNT	REF	0	SPIN	PAGN		e752154	Valid		SPIN	Paginator
October	Week 1	11367_2023_2240_OnlinePDF_Qc1_01	11367											2023-10-06	16	fix url cutting	TNT	REF	0	SPIN	PAGN		e752154	Valid		SPIN	Paginator
October	Week 1	11367_2023_2240_OnlinePDF_Qc1_01	11367											2023-10-06	16	fix url cutting	TNT	REF	1	SPIN	PAGN		e752154	Valid		SPIN	Paginator
October	Week 1	11367_2023_2240_OnlinePDF_Qc1_01	11367											2023-10-06	17	fix url cutting	TNT	REF	1	SPIN	PAGN		e752154	Valid		SPIN	Paginator
October	Week 1	11367_2023_2240_OnlinePDF_Qc1_01	11367											2023-10-06	17	s/b comma	PNE	REF	1	PU38	CE		e752154	Valid		PU38	Copy Ed Level 1
October	Week 1	11367_2023_2240_OnlinePDF_Qc1_01	11367											2023-10-06	17	do not truncate	TNT	REF	0	SPIN	PAGN		e752154	Valid		SPIN	Paginator
October	Week 1	11367_2023_2240_OnlinePDF_Qc1_01	11367											2023-10-06	17	fix url cutting	TNT	REF	0	SPIN	PAGN		e752154	Valid		SPIN	Paginator
October	Week 1	11367_2023_2240_OnlinePDF_Qc1_01	11367											2023-10-06	17	do not truncate	TNT	REF	1	SPIN	PAGN		e752154	Valid		SPIN	Paginator
October	Week 1	11367_2023_2240_OnlinePDF_Qc1_01	11367											2023-10-06	18	fix ligature	SPC	HDG	1	SPIN	PAGN		e752154	Valid		SPIN	Paginator
October	Week 1	11886_2023_1974_OnlinePDF_Qc1_01	11886			21				11	12	Rejected	1	2023-10-06	1	do not truncate	TNT	PARA	1	SPIN	PAGN		e752154	Valid		SPIN	Paginator
October	Week 1	11886_2023_1974_OnlinePDF_Qc1_01	11886											2023-10-06	4	Please check all do not truncate	TNT	TBLB	0	SPIN	PAGN		e752154	Valid		SPIN	Paginator
October	Week 1	11886_2023_1974_OnlinePDF_Qc1_01	11886											2023-10-06	4	Please check all Tablr header do not truncate	TNT	TBLB	1	SPIN	PAGN		e752154	Valid		SPIN	Paginator
October	Week 1	11886_2023_1974_OnlinePDF_Qc1_01	11886											2023-10-06	7	remove	IND	FNT	1	PF89	CE		e752154	Valid		PF89	Copy Ed Level 1
October	Week 1	11886_2023_1974_OnlinePDF_Qc1_01	11886											2023-10-06	7	insert here "* Plasma and urine epinephrine, norepinephrine, metanephrine, normetanephrine, and dopamine levels were assessed in most patients unless noted. Plasma levels in pg/mL. Urine levels in mcg/ day. Only abnormal values are noted. If these labs were not available, that is stated. Reference values are noted in parentheses; ** Age at earliest diagnosis (L carotid body PGL). Baseline informa…	IND	FNT	1	PF89	CE		e752154	Valid		PF89	Copy Ed Level 1
October	Week 1	11886_2023_1974_OnlinePDF_Qc1_01	11886											2023-10-06	7	remove	IND	FNT	0	PF89	CE		e752154	Valid		PF89	Copy Ed Level 1	changes in ERROR_COUNT
October	Week 1	11886_2023_1974_OnlinePDF_Qc1_01	11886											2023-10-06	8	do not truncate	TNT	PARA	1	SPIN	PAGN		e752154	Valid		SPIN	Paginator
October	Week 1	11886_2023_1974_OnlinePDF_Qc1_01	11886											2023-10-06	9	fix url cutting	TNT	REF	1	SPIN	PAGN		e752154	Valid		SPIN	Paginator
October	Week 1	11886_2023_1974_OnlinePDF_Qc1_01	11886											2023-10-06	9	do not truncate	TNT	REF	1	SPIN	PAGN		e752154	Valid		SPIN	Paginator
October	Week 1	11886_2023_1974_OnlinePDF_Qc1_01	11886											2023-10-06	9	fix orphan	FRM	REF	1	SPIN	PAGN		e752154	Valid		SPIN	Paginator
October	Week 1	11886_2023_1974_OnlinePDF_Qc1_01	11886											2023-10-06	9	do not truncate	TNT	REF	0	SPIN	PAGN		e752154	Valid		SPIN	Paginator
October	Week 1	11886_2023_1974_OnlinePDF_Qc1_01	11886											2023-10-06	9	do not truncate	TNT	REF	0	SPIN	PAGN		e752154	Valid		SPIN	Paginator
October	Week 1	11886_2023_1974_OnlinePDF_Qc1_01	11886											2023-10-06	9	fix orphan	FRM	REF	0	SPIN	PAGN		e752154	Valid		SPIN	Paginator
October	Week 1	11886_2023_1974_OnlinePDF_Qc1_01	11886											2023-10-06	9	do not truncate	TNT	REF	0	SPIN	PAGN		e752154	Valid		SPIN	Paginator
October	Week 1	11886_2023_1974_OnlinePDF_Qc1_01	11886											2023-10-06	9	fix orphan	FRM	REF	0	SPIN	PAGN		e752154	Valid		SPIN	Paginator
October	Week 1	11886_2023_1974_OnlinePDF_Qc1_01	11886											2023-10-06	9	s/b based align	ALG	REF	1	SPIN	PAGN		e752154	Valid		SPIN	Paginator
October	Week 1	11886_2023_1974_OnlinePDF_Qc1_01	11886											2023-10-06	9	fix layout	IND	REF	1	SPIN	PAGN		e752154	Valid		SPIN	Paginator
October	Week 1	11886_2023_1974_OnlinePDF_Qc1_01	11886											2023-10-06	10	fix url cutting	TNT	REF	1	SPIN	PAGN		e752154	Valid		SPIN	Paginator
October	Week 1	11886_2023_1974_OnlinePDF_Qc1_01	11886											2023-10-06	10	do not truncate	TNT	REF	0	SPIN	PAGN		e752154	Valid		SPIN	Paginator
October	Week 1	11886_2023_1974_OnlinePDF_Qc1_01	11886											2023-10-06	10	do not truncate	TNT	REF	0	SPIN	PAGN		e752154	Valid		SPIN	Paginator
October	Week 1	11886_2023_1974_OnlinePDF_Qc1_01	11886											2023-10-06	10	do not truncate	TNT	REF	1	SPIN	PAGN		e752154	Valid		SPIN	Paginator
October	Week 1	13132_2023_1511_OnlinePDF.Aceepted_01	13132			58				30	0	Accepted	2	2023-10-06	1	NO ERROR	NON	NON	0	QW41	CE		e752113	Valid		QW41	Copy Ed Level 1
October	Week 1	13132_2023_1511_OnlinePDF.Aceepted_01	13132											2023-10-06	1	NO ERROR	NON	NON	0	NB05	PAGN		e752113	Valid		NB05	Paginator
October	Week 1	13132_2023_1511_OnlinePDF.QC1_01	13132			58				30	9	Rejected	1	2023-10-06	1	ligature	SPC	HDG	0	SPIN	PAGN		e752113	Valid		SPIN	Paginator
October	Week 1	13132_2023_1511_OnlinePDF.QC1_01	13132											2023-10-06	4	author truncation	TNT	PARA	0	SPIN	PAGN		e752113	Valid		SPIN	Paginator
October	Week 1	13132_2023_1511_OnlinePDF.QC1_01	13132											2023-10-06	4	insert period	PNE	PARA	1	QW41	CE		e752113	Valid		QW41	Copy Ed Level 1
October	Week 1	13132_2023_1511_OnlinePDF.QC1_01	13132											2023-10-06	5	author truncation	TNT	PARA	1	SPIN	PAGN		e752113	Valid		SPIN	Paginator	changes in ERROR_COUNT
October	Week 1	13132_2023_1511_OnlinePDF.QC1_01	13132											2023-10-06	5	author truncation	TNT	PARA	0	SPIN	PAGN		e752113	Valid		SPIN	Paginator
October	Week 1	13132_2023_1511_OnlinePDF.QC1_01	13132											2023-10-06	5	author truncation	TNT	PARA	0	SPIN	PAGN		e752113	Valid		SPIN	Paginator
October	Week 1	13132_2023_1511_OnlinePDF.QC1_01	13132											2023-10-06	6	s\b uppercase	CSE	PARA	1	QW41	CE		e752113	Valid		QW41	Copy Ed Level 1
October	Week 1	13132_2023_1511_OnlinePDF.QC1_01	13132											2023-10-06	7	ligature	SPC	HDG	0	SPIN	PAGN		e752113	Valid		SPIN	Paginator
October	Week 1	13132_2023_1511_OnlinePDF.QC1_01	13132											2023-10-06	8	author truncation	TNT	PARA	0	SPIN	PAGN		e752113	Valid		SPIN	Paginator
October	Week 1	13132_2023_1511_OnlinePDF.QC1_01	13132											2023-10-06	9	author truncation	TNT	PARA	0	SPIN	PAGN		e752113	Valid		SPIN	Paginator
October	Week 1	13132_2023_1511_OnlinePDF.QC1_01	13132											2023-10-06	10	author truncation	TNT	PARA	0	SPIN	PAGN		e752113	Valid		SPIN	Paginator
October	Week 1	13132_2023_1511_OnlinePDF.QC1_01	13132											2023-10-06	11	insert missing data	OMD	EQ	1	QW41	CE		e752113	Valid		QW41	Copy Ed Level 1
October	Week 1	13132_2023_1511_OnlinePDF.QC1_01	13132											2023-10-06	11	author truncation	TNT	PARA	0	SPIN	PAGN		e752113	Valid		SPIN	Paginator
October	Week 1	13132_2023_1511_OnlinePDF.QC1_01	13132											2023-10-06	11	orphan word	FRM	PARA	0	SPIN	PAGN		e752113	Valid		SPIN	Paginator
October	Week 1	13132_2023_1511_OnlinePDF.QC1_01	13132											2023-10-06	11	insert bullet	OMD	EQ	1	QW41	CE		e752113	Valid		QW41	Copy Ed Level 1
October	Week 1	13132_2023_1511_OnlinePDF.QC1_01	13132											2023-10-06	12	remove indention	SPC	PARA	1	QW41	CE		e752113	Valid		QW41	Copy Ed Level 1
October	Week 1	13132_2023_1511_OnlinePDF.QC1_01	13132											2023-10-06	14	should not be truncated	TNT	TBLB	1	SPIN	PAGN		e752113	Valid		SPIN	Paginator	changes in ERROR_COUNT
October	Week 1	13132_2023_1511_OnlinePDF.QC1_01	13132											2023-10-06	14	should not be truncated	TNT	TBLB	0	SPIN	PAGN		e752113	Valid		SPIN	Paginator
October	Week 1	13132_2023_1511_OnlinePDF.QC1_01	13132											2023-10-06	14	should not be truncated	TNT	TBLB	0	SPIN	PAGN		e752113	Valid		SPIN	Paginator
October	Week 1	13132_2023_1511_OnlinePDF.QC1_01	13132											2023-10-06	14	should not be truncated	TNT	TBLB	0	SPIN	PAGN		e752113	Valid		SPIN	Paginator
October	Week 1	13132_2023_1511_OnlinePDF.QC1_01	13132											2023-10-06	15	insert zero	OMD	TBLB	1	QW41	CE		e752113	Valid		QW41	Copy Ed Level 1
October	Week 1	13132_2023_1511_OnlinePDF.QC1_01	13132											2023-10-06	15	insert .0000	OMD	TBLB	1	QW41	CE		e752113	Valid		QW41	Copy Ed Level 1	changes in ERROR_COUNT
October	Week 1	13132_2023_1511_OnlinePDF.QC1_01	13132											2023-10-06	15	insert .0000	OMD	TBLB	0	QW41	CE		e752113	Valid		QW41	Copy Ed Level 1
October	Week 1	13132_2023_1511_OnlinePDF.QC1_01	13132											2023-10-06	15	insert zero	OMD	TBLB	0	QW41	CE		e752113	Valid		QW41	Copy Ed Level 1	changes in ERROR_COUNT
October	Week 1	13132_2023_1511_OnlinePDF.QC1_01	13132											2023-10-06	15	insert .0000	OMD	TBLB	0	QW41	CE		e752113	Valid		QW41	Copy Ed Level 1
October	Week 1	13132_2023_1511_OnlinePDF.QC1_01	13132											2023-10-06	15	insert .0000	OMD	TBLB	0	QW41	CE		e752113	Valid		QW41	Copy Ed Level 1
October	Week 1	13132_2023_1511_OnlinePDF.QC1_01	13132											2023-10-06	15	insert rule	OMD	TBLB	0	SPIN	PAGN		e752113	Valid		SPIN	Paginator
October	Week 1	13132_2023_1525_OnlinePDF.Accepted_01	13132			71				37	0	Accepted	2	2023-10-06	1	NO ERROR	NON	NON	0	RB01	CE		e752113	Valid		RB01	Copy Ed Level 1
October	Week 1	13132_2023_1525_OnlinePDF.Accepted_01	13132											2023-10-06	1	NO ERROR	NON	NON	0	Nb05	PAGN		e752113	Valid		Nb05	Paginator
October	Week 1	13178_2023_888_OnlinePDF_Qc1_01	13178			27				14	14	Rejected	1	2023-10-07	2	s/b based align	ALG	PARA	1	SPIN	PAGN		e752154	Valid		SPIN	Paginator
October	Week 1	13178_2023_888_OnlinePDF_Qc1_01	13178											2023-10-07	2	s/b "Instituto Nacional de Estadistica (INE),"	IND	PARA	1	FZ00	CE		e752154	Valid		FZ00	Copy Ed Level 1
October	Week 1	13178_2023_888_OnlinePDF_Qc1_01	13178											2023-10-07	3	fix ligature	SPC	HDG	1	SPIN	PAGN		e752154	Valid		SPIN	Paginator
October	Week 1	13178_2023_888_OnlinePDF_Qc1_01	13178											2023-10-07	4	fix ligature	SPC	HDG	1	SPIN	PAGN		e752154	Valid		SPIN	Paginator
October	Week 1	13178_2023_888_OnlinePDF_Qc1_01	13178											2023-10-07	5	fix orphan	FRM	HDG	1	SPIN	PAGN		e752154	Valid		SPIN	Paginator
October	Week 1	13178_2023_888_OnlinePDF_Qc1_01	13178											2023-10-07	6	fix orphan	FRM	HDG	0	SPIN	PAGN		e752154	Valid		SPIN	Paginator
October	Week 1	13178_2023_888_OnlinePDF_Qc1_01	13178											2023-10-07	6	fix orphan	FRM	HDG	1	SPIN	PAGN		e752154	Valid		SPIN	Paginator
October	Week 1	13178_2023_888_OnlinePDF_Qc1_01	13178											2023-10-07	9	do not truncate	TNT	PARA	1	SPIN	PAGN		e752154	Valid		SPIN	Paginator
October	Week 1	13178_2023_888_OnlinePDF_Qc1_01	13178											2023-10-07	9	s/b based alig	IND	PARA	1	SPIN	PAGN		e752154	Valid		SPIN	Paginator
October	Week 1	13178_2023_888_OnlinePDF_Qc1_01	13178											2023-10-07	11	do not truncate	TNT	REF	0	SPIN	PAGN		e752154	Valid		SPIN	Paginator
October	Week 1	13178_2023_888_OnlinePDF_Qc1_01	13178											2023-10-07	11	do not truncate	TNT	REF	0	SPIN	PAGN		e752154	Valid		SPIN	Paginator
October	Week 1	13178_2023_888_OnlinePDF_Qc1_01	13178											2023-10-07	11	do not truncate	TNT	REF	1	SPIN	PAGN		e752154	Valid		SPIN	Paginator
October	Week 1	13178_2023_888_OnlinePDF_Qc1_01	13178											2023-10-07	12	do not truncate	TNT	REF	1	SPIN	PAGN		e752154	Valid		SPIN	Paginator
October	Week 1	13178_2023_888_OnlinePDF_Qc1_01	13178											2023-10-07	12	fix orphan	FRM	REF	1	SPIN	PAGN		e752154	Valid		SPIN	Paginator
October	Week 1	13178_2023_888_OnlinePDF_Qc1_01	13178											2023-10-07	12	fix url cutting	IND	REF	1	SPIN	PAGN		e752154	Valid		SPIN	Paginator
October	Week 1	13178_2023_888_OnlinePDF_Qc1_01	13178											2023-10-07	12	s/b "Instituto Nacional de Estadistica (INE)"	IND	REF	1	FZ00	CE		e752154	Valid		FZ00	Copy Ed Level 1
October	Week 1	13178_2023_888_OnlinePDF_Qc1_01	13178											2023-10-07	13	occupy white space	SPC	REF	1	SPIN	PAGN		e752154	Valid		SPIN	Paginator
October	Week 1	40670_2023_1895_OnlinePDF_Qc1_01	40670			17.28				9	10	Rejected	1	2023-10-06	3	do not truncate	TNT	PARA	1	SPIN	PAGN		e752154	Valid		SPIN	Paginator
October	Week 1	40670_2023_1895_OnlinePDF_Qc1_01	40670											2023-10-06	3	fix orphan	FRM	HDG	1	SPIN	PAGN		e752154	Valid		SPIN	Paginator
October	Week 1	40670_2023_1895_OnlinePDF_Qc1_01	40670											2023-10-06	4	fix orphan	FRM	HDG	0	SPIN	PAGN		e752154	Valid		SPIN	Paginator
October	Week 1	40670_2023_1895_OnlinePDF_Qc1_01	40670											2023-10-06	4	fix orphan	FRM	PARA	1	SPIN	PAGN		e752154	Valid		SPIN	Paginator
October	Week 1	40670_2023_1895_OnlinePDF_Qc1_01	40670											2023-10-06	5	fix ligature	SPC	HDG	1	SPIN	PAGN		e752154	Valid		SPIN	Paginator
October	Week 1	40670_2023_1895_OnlinePDF_Qc1_01	40670											2023-10-06	6	Table 2 s/b here	IND	TBLB	1	SPIN	PAGN		e752154	Valid		SPIN	Paginator
October	Week 1	40670_2023_1895_OnlinePDF_Qc1_01	40670											2023-10-06	7	do not truncate	TNT	REF	1	SPIN	PAGN		e752154	Valid		SPIN	Paginator
October	Week 1	40670_2023_1895_OnlinePDF_Qc1_01	40670											2023-10-06	7	fix url cutting	TNT	REF	0	SPIN	PAGN		e752154	Valid		SPIN	Paginator
October	Week 1	40670_2023_1895_OnlinePDF_Qc1_01	40670											2023-10-06	7	fix url cutting	TNT	REF	1	SPIN	PAGN		e752154	Valid		SPIN	Paginator
October	Week 1	40670_2023_1895_OnlinePDF_Qc1_01	40670											2023-10-06	7	Please check if subsections/statements under Declarations are captured and presented correctly.	AQF	AQF	1	RB17	CE		e752154	Valid		RB17	Copy Ed Level 1
October	Week 1	40670_2023_1895_OnlinePDF_Qc1_01	40670											2023-10-06	8	fix url cutting	TNT	REF	0	SPIN	PAGN		e752154	Valid		SPIN	Paginator
October	Week 1	40670_2023_1895_OnlinePDF_Qc1_01	40670											2023-10-06	8	do not truncate	TNT	REF	1	SPIN	PAGN		e752154	Valid		SPIN	Paginator
October	Week 1	40670_2023_1895_OnlinePDF_Qc1_01	40670											2023-10-06	8	fix url cutting	TNT	REF	1	SPIN	PAGN		e752154	Valid		SPIN	Paginator
October	Week 1	10666_2023_9936_ACC_OnlinePDF_01	10666			24.96				13	0	Accepted	2	2023-10-07	1	NO ERORR	NON	NON	0	NB05	PAGN		vjperez	Valid		NB05	Paginator
October	Week 1	10666_2023_9936_ACC_OnlinePDF_01	10666											2023-10-07	1	NO ERORR	NON	NON	0	QW39	CE		vjperez	Valid		QW39	Copy Ed Level 1
October	Week 1	10666_2023_9936_QC1_OnlinePDF_01	10666			25				13	4	Rejected	1	2023-10-07	1	Add to AQF if the corresponding author is captured correctly	OMD	AQF	1	QW39	CE		e746416	Valid		QW39	Copy Ed Level 1
October	Week 1	10666_2023_9936_QC1_OnlinePDF_01	10666											2023-10-07	9	insert "s"	OMD	HDG	1	QW39	CE		e746416	Valid		QW39	Copy Ed Level 1
October	Week 1	10666_2023_9936_QC1_OnlinePDF_01	10666											2023-10-07	10	s/b "The authors declare no competing interests."	IND	PARA	1	QW39	CE		e746416	Valid		QW39	Copy Ed Level 1
October	Week 1	10666_2023_9936_QC1_OnlinePDF_01	10666											2023-10-07	11	Add to AQF to Provide a publication year	OMD	AQF	1	QW39	CE		e746416	Valid		QW39	Copy Ed Level 1
October	Week 1	10965_2023_3793_OnlinePDF.Accepted_01	10965			24.96				13	0	Accepted	2	2023-10-07	1	NO ERROR	NON	NON	0	NB05	PAGN		e752113	Valid		NB05	Paginator
October	Week 1	10965_2023_3793_OnlinePDF.Accepted_01	10965											2023-10-07	1	NO ERROR	NON	NON	0	OQ68	CE		e752113	Valid		OQ68	Copy Ed Level 1
October	Week 1	10965_2023_3793_OnlinePDF.QC1_01	10965			24.96				13	1	Rejected	1	2023-10-07	1	ligature	SPC	ART	1	SPIN	PAGN		e752113	Valid		SPIN	Paginator
October	Week 1	10965_2023_3793_OnlinePDF.QC1_01	10965											2023-10-07	1	ligature	SPC	ART	0	SPIN	PAGN		e752113	Valid		SPIN	Paginator
October	Week 1	10965_2023_3793_OnlinePDF.QC1_01	10965											2023-10-07	1	ligature	SPC	ART	0	SPIN	PAGN		e752113	Valid		SPIN	Paginator
October	Week 1	10965_2023_3793_OnlinePDF.QC1_01	10965											2023-10-07	5	stacking	FRM	FIGC	0	SPIN	PAGN		e752113	Valid		SPIN	Paginator
October	Week 1	10965_2023_3793_OnlinePDF.QC1_01	10965											2023-10-07	6	baseline alignment	ALG	PARA	0	SPIN	PAGN		e752113	Valid		SPIN	Paginator
October	Week 1	10965_2023_3793_OnlinePDF.QC1_01	10965											2023-10-07	6	stacking	FRM	PARA	0	SPIN	PAGN		e752113	Valid		SPIN	Paginator
October	Week 1	10965_2023_3793_OnlinePDF.QC1_01	10965											2023-10-07	8	orphan word	FRM	PARA	0	SPIN	PAGN		e752113	Valid		SPIN	Paginator
October	Week 1	10965_2023_3793_OnlinePDF.QC1_01	10965											2023-10-07	10	move Figures 10 and 11 before conclusion	FRM	FIGC	0	SPIN	PAGN		e752113	Valid		SPIN	Paginator
October	Week 1	10965_2023_3793_OnlinePDF.QC1_01	10965											2023-10-07	10	stacking	FRM	FIGC	0	SPIN	PAGN		e752113	Valid		SPIN	Paginator
October	Week 1	10965_2023_3793_OnlinePDF.QC1_01	10965											2023-10-07	11	fix url cutting	FRM	REF	0	SPIN	PAGN		e752113	Valid		SPIN	Paginator
October	Week 1	10965_2023_3793_OnlinePDF.QC1_01	10965											2023-10-07	12	baseline alignment	ALG	REF	0	SPIN	PAGN		e752113	Valid		SPIN	Paginator
October	Week 1	11252_2023_1447_ACC_OnlinePDF_01	11252			28.8				15	0	Accepted	2	2023-10-07	1	NO ERROR	NON	NON	0	NB05	PAGN		vjperez	Valid		NB05	Paginator
October	Week 1	11252_2023_1447_ACC_OnlinePDF_01	11252											2023-10-07	1	NO ERROR	NON	NON	0	Pf86	CE		vjperez	Valid		Pf86	Copy Ed Level 1
October	Week 1	11252_2023_1447_QC1_OnlinePDF_01	11252			28.8				15	2	Rejected	1	2023-10-07	11	Tagged as left align	ALG	TBLB	1	PF86	CE		e746416	Valid		PF86	Copy Ed Level 1
October	Week 1	11252_2023_1447_QC1_OnlinePDF_01	11252											2023-10-07	13	remove	ADT	REF	1	PF86	CE		e746416	Valid		PF86	Copy Ed Level 1
October	Week 1	12031_2023_2164_OnlinePDF.Accepted_01	12031			55.68				29	0	Accepted	2	2023-10-07	1	NO ERROR	NON	NON	0	RB01	CE		e752113	Valid		RB01	Copy Ed Level 1
October	Week 1	12031_2023_2164_OnlinePDF.Accepted_01	12031											2023-10-07	1	NO ERROR	NON	NON	0	Nb05	PAGN		e752113	Valid		Nb05	Paginator
October	Week 1	12031_2023_2164_OnlinePDF.QC1_01	12031			56				29	25	Rejected	1	2023-10-07	1	abbreviation should be place in the backmatter	FRM	PARA	1	RB01	CE		e752113	Valid		RB01	Copy Ed Level 1
October	Week 1	12031_2023_2164_OnlinePDF.QC1_01	12031											2023-10-07	1	insert parvinderkb2003@gmail.com	FRM	AFF	1	RB01	CE		e752113	Valid		RB01	Copy Ed Level 1
October	Week 1	12031_2023_2164_OnlinePDF.QC1_01	12031											2023-10-07	5	insert Table 1	OMD	TBLB	1	RB01	CE		e752113	Valid		RB01	Copy Ed Level 1
October	Week 1	12031_2023_2164_OnlinePDF.QC1_01	12031											2023-10-07	5	do not truncate	TNT	TBLB	0	SPIN	PAGN		e752113	Valid		SPIN	Paginator
October	Week 1	12031_2023_2164_OnlinePDF.QC1_01	12031											2023-10-07	10	should be link	LNK	TBLB	1	RB01	CE		e752113	Valid		RB01	Copy Ed Level 1
October	Week 1	12031_2023_2164_OnlinePDF.QC1_01	12031											2023-10-07	13	author truncation	TNT	PARA	0	SPIN	PAGN		e752113	Valid		SPIN	Paginator
October	Week 1	12031_2023_2164_OnlinePDF.QC1_01	12031											2023-10-07	13	Kindly capture Tables 4, 5, 6	MSD	TBLB	1	RB01	CE		e752113	Valid		RB01	Copy Ed Level 1
October	Week 1	12031_2023_2164_OnlinePDF.QC1_01	12031											2023-10-07	13	should link	LNK	PARA	1	RB01	CE		e752113	Valid		RB01	Copy Ed Level 1
October	Week 1	12031_2023_2164_OnlinePDF.QC1_01	12031											2023-10-07	13	author truncation	TNT	PARA	0	SPIN	PAGN		e752113	Valid		SPIN	Paginator
October	Week 1	12031_2023_2164_OnlinePDF.QC1_01	12031											2023-10-07	14	should be lowercase	CSE	PARA	1	RB01	CE		e752113	Valid		RB01	Copy Ed Level 1
October	Week 1	12031_2023_2164_OnlinePDF.QC1_01	12031											2023-10-07	14	should be link	LNK	PARA	1	RB01	CE		e752113	Valid		RB01	Copy Ed Level 1
October	Week 1	12031_2023_2164_OnlinePDF.QC1_01	12031											2023-10-07	14	baseline alignment	ALG	PARA	0	SPIN	PAGN		e752113	Valid		SPIN	Paginator
October	Week 1	12031_2023_2164_OnlinePDF.QC1_01	12031											2023-10-07	14	author truncation	TNT	PARA	0	SPIN	PAGN		e752113	Valid		SPIN	Paginator
October	Week 1	12031_2023_2164_OnlinePDF.QC1_01	12031											2023-10-07	15	should be link supplementary xml only	LNK	PARA	1	RB01	CE		e752113	Valid		RB01	Copy Ed Level 1
October	Week 1	12031_2023_2164_OnlinePDF.QC1_01	12031											2023-10-07	15	should be link supplementary xml only	LNK	PARA	0	RB01	CE		e752113	Valid		RB01	Copy Ed Level 1
October	Week 1	12031_2023_2164_OnlinePDF.QC1_01	12031											2023-10-07	15	should be link supplementary xml only	LNK	PARA	0	RB01	CE		e752113	Valid		RB01	Copy Ed Level 1
October	Week 1	12031_2023_2164_OnlinePDF.QC1_01	12031											2023-10-07	17	should be lowercase	CSE	PARA	1	RB01	CE		e752113	Valid		RB01	Copy Ed Level 1
October	Week 1	12031_2023_2164_OnlinePDF.QC1_01	12031											2023-10-07	18	should be link supplementary xml only	LNK	PARA	0	RB01	CE		e752113	Valid		RB01	Copy Ed Level 1
October	Week 1	12031_2023_2164_OnlinePDF.QC1_01	12031											2023-10-07	18	should be link	LNK	PARA	1	RB01	CE		e752113	Valid		RB01	Copy Ed Level 1
October	Week 1	12031_2023_2164_OnlinePDF.QC1_01	12031											2023-10-07	18	should be link	LNK	PARA	0	RB01	CE		e752113	Valid		RB01	Copy Ed Level 1
October	Week 1	12031_2023_2164_OnlinePDF.QC1_01	12031											2023-10-07	18	insert space	SPC	PARA	1	RB01	CE		e752113	Valid		RB01	Copy Ed Level 1
October	Week 1	12031_2023_2164_OnlinePDF.QC1_01	12031											2023-10-07	18	baseline alignment	ALG	PARA	0	SPIN	PAGN		e752113	Valid		SPIN	Paginator
October	Week 1	12031_2023_2164_OnlinePDF.QC1_01	12031											2023-10-07	19	should be Suderhan et al. 2022, 2023c	FRM	PARA	1	RB01	CE		e752113	Valid		RB01	Copy Ed Level 1
October	Week 1	12031_2023_2164_OnlinePDF.QC1_01	12031											2023-10-07	19	stacking	FRM	FIGC	0	SPIN	PAGN		e752113	Valid		SPIN	Paginator
October	Week 1	12031_2023_2164_OnlinePDF.QC1_01	12031											2023-10-07	19	baseline alignment	ALG	PARA	0	SPIN	PAGN		e752113	Valid		SPIN	Paginator
October	Week 1	12031_2023_2164_OnlinePDF.QC1_01	12031											2023-10-07	20	should be link supplementary xml only	LNK	PARA	1	RB01	CE		e752113	Valid		RB01	Copy Ed Level 1
October	Week 1	12031_2023_2164_OnlinePDF.QC1_01	12031											2023-10-07	20	should be link supplementary xml only	LNK	PARA	0	RB01	CE		e752113	Valid		RB01	Copy Ed Level 1
October	Week 1	12031_2023_2164_OnlinePDF.QC1_01	12031											2023-10-07	21	should be Rai and Kumar	FRM	PARA	1	RB01	CE		e752113	Valid		RB01	Copy Ed Level 1
October	Week 1	12031_2023_2164_OnlinePDF.QC1_01	12031											2023-10-07	21	should be Hoffmann and Charles	FRM	PARA	1	RB01	CE		e752113	Valid		RB01	Copy Ed Level 1
October	Week 1	12031_2023_2164_OnlinePDF.QC1_01	12031											2023-10-07	21	remove comma	PNE	PARA	1	RB01	CE		e752113	Valid		RB01	Copy Ed Level 1
October	Week 1	12031_2023_2164_OnlinePDF.QC1_01	12031											2023-10-07	21	remove comma	PNE	PARA	0	RB01	CE		e752113	Valid		RB01	Copy Ed Level 1	changes in ERROR_COUNT
October	Week 1	12031_2023_2164_OnlinePDF.QC1_01	12031											2023-10-07	21	remove comma	PNE	PARA	0	RB01	CE		e752113	Valid		RB01	Copy Ed Level 1	changes in ERROR_COUNT
October	Week 1	12031_2023_2164_OnlinePDF.QC1_01	12031											2023-10-07	21	should be link	LNK	PARA	1	RB01	CE		e752113	Valid		RB01	Copy Ed Level 1
October	Week 1	12031_2023_2164_OnlinePDF.QC1_01	12031											2023-10-07	21	remove comma	PNE	PARA	0	RB01	CE		e752113	Valid		RB01	Copy Ed Level 1	changes in ERROR_COUNT
October	Week 1	12031_2023_2164_OnlinePDF.QC1_01	12031											2023-10-07	22	should be link	LNK	PARA	1	RB01	CE		e752113	Valid		RB01	Copy Ed Level 1
October	Week 1	12031_2023_2164_OnlinePDF.QC1_01	12031											2023-10-07	22	remove comma	PNE	PARA	1	RB01	CE		e752113	Valid		RB01	Copy Ed Level 1
October	Week 1	12031_2023_2164_OnlinePDF.QC1_01	12031											2023-10-07	23	author truncation	TNT	REF	0	SPIN	PAGN		e752113	Valid		SPIN	Paginator
October	Week 1	12031_2023_2164_OnlinePDF.QC1_01	12031											2023-10-07	23	fix url cutting	TNT	REF	1	SPIN	PAGN		e752113	Valid		SPIN	Paginator	changes in ERROR_COUNT
October	Week 1	12031_2023_2164_OnlinePDF.QC1_01	12031											2023-10-07	23	fix url cutting	TNT	REF	0	SPIN	PAGN		e752113	Valid		SPIN	Paginator
October	Week 1	12031_2023_2164_OnlinePDF.QC1_01	12031											2023-10-07	23	author truncation	TNT	REF	0	SPIN	PAGN		e752113	Valid		SPIN	Paginator
October	Week 1	12031_2023_2164_OnlinePDF.QC1_01	12031											2023-10-07	24	author truncation	TNT	REF	1	SPIN	PAGN		e752113	Valid		SPIN	Paginator	changes in ERROR_COUNT
October	Week 1	12031_2023_2164_OnlinePDF.QC1_01	12031											2023-10-07	24	author truncation	TNT	REF	0	SPIN	PAGN		e752113	Valid		SPIN	Paginator
October	Week 1	12031_2023_2164_OnlinePDF.QC1_01	12031											2023-10-07	24	author truncation	TNT	REF	0	SPIN	PAGN		e752113	Valid		SPIN	Paginator
October	Week 1	12031_2023_2164_OnlinePDF.QC1_01	12031											2023-10-07	25	author truncation	TNT	REF	1	SPIN	PAGN		e752113	Valid		SPIN	Paginator	changes in ERROR_COUNT
October	Week 1	12031_2023_2164_OnlinePDF.QC1_01	12031											2023-10-07	25	remove comma	PNE	REF	1	RB01	CE		e752113	Valid		RB01	Copy Ed Level 1
October	Week 1	12031_2023_2164_OnlinePDF.QC1_01	12031											2023-10-07	25	author truncation	TNT	REF	0	SPIN	PAGN		e752113	Valid		SPIN	Paginator
October	Week 1	12031_2023_2164_OnlinePDF.QC1_01	12031											2023-10-07	27	remove 1	ADT	AQF	1	RB01	CE		e752113	Valid		RB01	Copy Ed Level 1
October	Week 1	12063_2023_421_ACC_OnlinePDF_01	12063			40.32				21	0	Accepted	2	2023-10-07	1	NO ERROR	NON	NON	0	NB05	PAGN		vjperez	Valid		NB05	Paginator
October	Week 1	12063_2023_421_ACC_OnlinePDF_01	12063											2023-10-07	1	NO ERROR	NON	NON	0	PF86	CE		vjperez	Valid		PF86	Copy Ed Level 1
October	Week 1	12063_2023_421_QC1_OnlinePDF_01	12063			40.32				21	2	Rejected	1	2023-10-07	1	insert "Angappa Gunasekaran" and EMAIL	OMD	EMAIL	1	PF86	CE		vjperez	Valid		PF86	Copy Ed Level 1
October	Week 1	12063_2023_421_QC1_OnlinePDF_01	12063											2023-10-07	18	Data availability is Desired	OMD	AQF	1	PF86	CE		vjperez	Valid		PF86	Copy Ed Level 1
October	Week 1	12063_2023_421_QC1_OnlinePDF_01	12063											2023-10-07	19	Table 6 s/b under of appndix	MSD	TBLB	0	SPIN	PAGN		vjperez	Valid		SPIN	Paginator
October	Week 1	12098_2023_4897_ACC_OnlinePDF_01	12098			13.44				7	0	Accepted	1	2023-10-07	1	NO ERROR	NON	NON	0	OP45	PAGN		vjperez	Valid		OP45	Paginator
October	Week 1	12098_2023_4897_ACC_OnlinePDF_01	12098											2023-10-07	1	NO ERROR	NON	NON	0	OP25	CE		vjperez	Valid		OP25	Copy Ed Level 1
October	Week 1	13132_2023_1537_OnlinePDF.Accepted_01	13132			74.88				39	0	Accepted	2	2023-10-07	1	NO ERROR	NON	NON	0	QW41	CE		e752113	Valid		QW41	Copy Ed Level 1
October	Week 1	13132_2023_1537_OnlinePDF.Accepted_01	13132											2023-10-07	1	NO ERROR	NON	NON	0	NA16	PAGN		e752113	Valid		NA16	Quality Check
October	Week 1	13132_2023_1537_OnlinePDF.QC1_01	13132			74.88				39	3	Rejected	1	2023-10-07	1	fix continium affiliation	FRM	AFF	0	SPIN	PAGN		e752113	Valid		SPIN	Paginator
October	Week 1	13132_2023_1537_OnlinePDF.QC1_01	13132											2023-10-07	4	author truncation	TNT	PARA	0	SPIN	PAGN		e752113	Valid		SPIN	Paginator
October	Week 1	13132_2023_1537_OnlinePDF.QC1_01	13132											2023-10-07	9	author truncation	TNT	PARA	0	SPIN	PAGN		e752113	Valid		SPIN	Paginator
October	Week 1	13132_2023_1537_OnlinePDF.QC1_01	13132											2023-10-07	13	do not truncate	TNT	PARA	0	SPIN	PAGN		e752113	Valid		SPIN	Paginator
October	Week 1	13132_2023_1537_OnlinePDF.QC1_01	13132											2023-10-07	15	remove link	LNK	PARA	1	QW41	CE		e752113	Valid		QW41	Copy Ed Level 1
October	Week 1	13132_2023_1537_OnlinePDF.QC1_01	13132											2023-10-07	21	ligature	SPC	HDG	0	SPIN	PAGN		e752113	Valid		SPIN	Paginator
October	Week 1	13132_2023_1537_OnlinePDF.QC1_01	13132											2023-10-07	22	stacking	FRM	FIGC	0	SPIN	PAGN		e752113	Valid		SPIN	Paginator
October	Week 1	13132_2023_1537_OnlinePDF.QC1_01	13132											2023-10-07	23	stacking	FRM	FIGC	0	SPIN	PAGN		e752113	Valid		SPIN	Paginator
October	Week 1	13132_2023_1537_OnlinePDF.QC1_01	13132											2023-10-07	26	orphan word	FRM	PARA	0	SPIN	PAGN		e752113	Valid		SPIN	Paginator
October	Week 1	13132_2023_1537_OnlinePDF.QC1_01	13132											2023-10-07	28	orphan word	FRM	PARA	0	SPIN	PAGN		e752113	Valid		SPIN	Paginator
October	Week 1	13132_2023_1537_OnlinePDF.QC1_01	13132											2023-10-07	29	remove comma	PNE	PARA	1	QW41	CE		e752113	Valid		QW41	Copy Ed Level 1
October	Week 1	13132_2023_1537_OnlinePDF.QC1_01	13132											2023-10-07	30	do not truncate	TNT	PARA	0	SPIN	PAGN		e752113	Valid		SPIN	Paginator
October	Week 1	13132_2023_1537_OnlinePDF.QC1_01	13132											2023-10-07	32	author truncation	TNT	PARA	0	SPIN	PAGN		e752113	Valid		SPIN	Paginator
October	Week 1	13132_2023_1537_OnlinePDF.QC1_01	13132											2023-10-07	35	s\b period	PNE	REF	1	QW41	CE		e752113	Valid		QW41	Copy Ed Level 1
October	Week 1	13132_2023_1537_OnlinePDF.QC1_01	13132											2023-10-07	35	insert period	PNE	REF	0	QW41	CE		e752113	Valid		QW41	Copy Ed Level 1	changes in ERROR_COUNT
October	Week 1	13132_2023_1537_OnlinePDF.QC1_01	13132											2023-10-07	37	ligature	SPC	HDG	0	SPIN	PAGN		e752113	Valid		SPIN	Paginator
October	Week 1	42114_2023_764_OnlinePDF_S200_ACCEPTED2_01	42114			38.4				20	0	Accepted	2	2023-10-07	1	no error	NON	NON	0	MS67	PAGN		e752185	Valid		MS67	Paginator
October	Week 1	42114_2023_764_OnlinePDF_S200_ACCEPTED2_01	42114											2023-10-07	1	no error	NON	NON	0	PU40	CE		e752185	Valid		PU40	Copy Ed Level 1
October	Week 1	42114_2023_764_OnlinePDF_S200_QC1_01	42114			38.4				20	0	Accepted	2	2023-10-07	1	fix correct format (pagi)	NON	NON	0	SPIN	PAGN		e752185	Valid		SPIN	Paginator
October	Week 1	42114_2023_764_OnlinePDF_S200_QC1_01	42114											2023-10-07	5	orphan	FRM	NON	0	SPIN	PAGN		e752185	Valid		SPIN	Paginator
October	Week 1	42114_2023_764_OnlinePDF_S200_QC1_01	42114											2023-10-07	6	ligature	SPC	NON	0	SPIN	PAGN		e752185	Valid		SPIN	Paginator
October	Week 1	43069_2023_265_OnlinePDF_S200_ACCEPTED2_02	43069			56				29	0	Accepted	2	2023-10-07	1	no error	NON	NON	0	MS67	PAGN		e752185	Valid		MS67	Paginator
October	Week 1	43069_2023_265_OnlinePDF_S200_ACCEPTED2_02	43069											2023-10-07	1	no error	NON	NON	0	PF92	CE		e752185	Valid		PF92	Copy Ed Level 1
October	Week 1	43069_2023_265_OnlinePDF_S200_QC1_02	43069			55.68				29	7	Rejected	1	2023-10-07	2	add space before after	SPC	EQ	1	PF92	CE		e752185	Valid		PF92	Copy Ed Level 1
October	Week 1	43069_2023_265_OnlinePDF_S200_QC1_02	43069											2023-10-07	5	s/b move above remark 2.1; then algorithm caption s/b above its image (pagi)	NON	NON	0	SPIN	PAGN		e752185	Valid		SPIN	Paginator
October	Week 1	43069_2023_265_OnlinePDF_S200_QC1_02	43069											2023-10-07	6	add space before after	SPC	EQ	0	PF92	CE		e752185	Valid		PF92	Copy Ed Level 1
October	Week 1	43069_2023_265_OnlinePDF_S200_QC1_02	43069											2023-10-07	6	add space before after	SPC	EQ	1	PF92	CE		e752185	Valid		PF92	Copy Ed Level 1
October	Week 1	43069_2023_265_OnlinePDF_S200_QC1_02	43069											2023-10-07	7	s/b comma	PNE	EQ	1	PF92	CE		e752185	Valid		PF92	Copy Ed Level 1
October	Week 1	43069_2023_265_OnlinePDF_S200_QC1_02	43069											2023-10-07	7	s/b move at right side (pagi)	NON	NON	1	SPIN	PAGN		e752185	Valid		SPIN	Paginator	changes in ERROR_COUNT
October	Week 1	43069_2023_265_OnlinePDF_S200_QC1_02	43069											2023-10-07	7	s/b move at right side (pagi)	NON	NON	0	SPIN	PAGN		e752185	Valid		SPIN	Paginator
October	Week 1	43069_2023_265_OnlinePDF_S200_QC1_02	43069											2023-10-07	7	add space before after =	SPC	EQ	1	PF92	CE		e752185	Valid		PF92	Copy Ed Level 1
October	Week 1	43069_2023_265_OnlinePDF_S200_QC1_02	43069											2023-10-07	27	remove	FRM	REF	1	PF92	CE		e752185	Valid		PF92	Copy Ed Level 1
October	Week 1	43069_2023_265_OnlinePDF_S200_QC1_02	43069											2023-10-07	27	remove periods	PNE	REF	0	PF92	CE		e752185	Valid		PF92	Copy Ed Level 1
October	Week 1	43069_2023_265_OnlinePDF_S200_QC1_02	43069											2023-10-07	29	remove	AQF	AQF	1	PF92	CE		e752185	Valid		PF92	Copy Ed Level 1
October	Week 1	580_2023_3525_OnlinePDF_S200_ACCEPTED2_02	580			19.2				10	0	Accepted	2	2023-10-07	1	no error	NON	NON	0	MS67	PAGN		e752185	Valid		MS67	Paginator
October	Week 1	580_2023_3525_OnlinePDF_S200_ACCEPTED2_02	580											2023-10-07	1	no error	NON	NON	0	RB03	CE		e752185	Valid		RB03	Copy Ed Level 1
October	Week 1	580_2023_3525_OnlinePDF_S200_QC1_02	580			19				10	5	Rejected	1	2023-10-07	2	orphan (scan same error)	FRM	NON	0	SPIN	PAGN		e752185	Valid		SPIN	Paginator
October	Week 1	580_2023_3525_OnlinePDF_S200_QC1_02	580											2023-10-07	2	liature (scan same error)	NON	NON	0	SPIN	PAGN		e752185	Valid		SPIN	Paginator
October	Week 1	580_2023_3525_OnlinePDF_S200_QC1_02	580											2023-10-07	2	lowercase	CSE	HDG	1	RB03	CE		e752185	Valid		RB03	Copy Ed Level 1
October	Week 1	580_2023_3525_OnlinePDF_S200_QC1_02	580											2023-10-07	5	add aqf	AQF	AQF	1	RB03	CE		e752185	Valid		RB03	Copy Ed Level 1
October	Week 1	580_2023_3525_OnlinePDF_S200_QC1_02	580											2023-10-07	5	align text	ALG	NON	0	SPIN	PAGN		e752185	Valid		SPIN	Paginator
October	Week 1	580_2023_3525_OnlinePDF_S200_QC1_02	580											2023-10-07	7	heading s/b	FRM	HDG	1	RB03	CE		e752185	Valid		RB03	Copy Ed Level 1
October	Week 1	580_2023_3525_OnlinePDF_S200_QC1_02	580											2023-10-07	7	remove	FRM	PARA	1	RB03	CE		e752185	Valid		RB03	Copy Ed Level 1
October	Week 1	580_2023_3525_OnlinePDF_S200_QC1_02	580											2023-10-07	9	remove duplicate	AQF	AQF	1	RB03	CE		e752185	Valid		RB03	Copy Ed Level 1
October	Week 1	580_2023_3525_OnlinePDF_S200_QC1_02	580											2023-10-07	9	please check and confirm if figure captions are captured/presented correctly and amend if necessary.	AQF	AQF	0	RB03	CE		e752185	Valid		RB03	Copy Ed Level 1
October	Week 2	10965_2023_3793_OnlinePDF.Accepted_01	10965			24.96				13	0	Accepted	2	2023-10-07	1	NO ERROR	NON	NON	0	NB05	PAGN		e752113	Valid		NB05	Paginator
October	Week 2	10965_2023_3793_OnlinePDF.Accepted_01	10965											2023-10-07	1	NO ERROR	NON	NON	0	OQ68	CE		e752113	Valid		OQ68	Copy Ed Level 1
October	Week 2	10965_2023_3793_OnlinePDF.QC1_01	10965			24.96				13	1	Rejected	1	2023-10-07	1	ligature	SPC	ART	1	SPIN	PAGN		e752113	Valid		SPIN	Paginator	changes in ERROR_COUNT
October	Week 2	10965_2023_3793_OnlinePDF.QC1_01	10965											2023-10-07	1	ligature	SPC	ART	0	SPIN	PAGN		e752113	Valid		SPIN	Paginator
October	Week 2	10965_2023_3793_OnlinePDF.QC1_01	10965											2023-10-07	1	ligature	SPC	ART	0	SPIN	PAGN		e752113	Valid		SPIN	Paginator
October	Week 2	10965_2023_3793_OnlinePDF.QC1_01	10965											2023-10-07	5	stacking	MSD	FIGC	0	SPIN	PAGN		e752113	Valid		SPIN	Paginator
October	Week 2	10965_2023_3793_OnlinePDF.QC1_01	10965											2023-10-07	6	baseline alignment	ALG	PARA	0	SPIN	PAGN		e752113	Valid		SPIN	Paginator
October	Week 2	10965_2023_3793_OnlinePDF.QC1_01	10965											2023-10-07	6	stacking	MSD	PARA	0	SPIN	PAGN		e752113	Valid		SPIN	Paginator
October	Week 2	10965_2023_3793_OnlinePDF.QC1_01	10965											2023-10-07	8	orphan word	FRM	PARA	0	SPIN	PAGN		e752113	Valid		SPIN	Paginator
October	Week 2	10965_2023_3793_OnlinePDF.QC1_01	10965											2023-10-07	10	move Figures 10 and 11 before conclusion	FRM	FIGC	0	SPIN	PAGN		e752113	Valid		SPIN	Paginator
October	Week 2	10965_2023_3793_OnlinePDF.QC1_01	10965											2023-10-07	10	stacking	MSD	FIGC	0	SPIN	PAGN		e752113	Valid		SPIN	Paginator
October	Week 2	10965_2023_3793_OnlinePDF.QC1_01	10965											2023-10-07	11	fix url cutting	TNT	REF	0	SPIN	PAGN		e752113	Valid		SPIN	Paginator
October	Week 2	10965_2023_3793_OnlinePDF.QC1_01	10965											2023-10-07	12	baseline alignment	ALG	REF	0	SPIN	PAGN		e752113	Valid		SPIN	Paginator
October	Week 2	11252_2023_1447_ACC_OnlinePDF_01	11252			28.8				15	0	Accepted	2	2023-10-07	1	NO ERROR	NON	NON	0	NB05	PAGN		vjperez	Valid		NB05	Paginator
October	Week 2	11252_2023_1447_ACC_OnlinePDF_01	11252											2023-10-07	1	NO ERROR	NON	NON	0	Pf86	CE		vjperez	Valid		Pf86	Copy Ed Level 1
October	Week 2	11252_2023_1447_QC1_OnlinePDF_01	11252			28.8				15	2	Rejected	1	2023-10-07	11	Tagged as left align	IND	TBLB	1	PF86	CE		e746416	Valid		PF86	Copy Ed Level 1
October	Week 2	11252_2023_1447_QC1_OnlinePDF_01	11252											2023-10-07	13	remove	ADT	REF	1	PF86	CE		e746416	Valid		PF86	Copy Ed Level 1
October	Week 2	12031_2023_2164_OnlinePDF.Accepted_01	12031			55.68				29	0	Accepted	2	2023-10-07	1	NO ERROR	NON	NON	0	RB01	CE		e752113	Valid		RB01	Copy Ed Level 1
October	Week 2	12031_2023_2164_OnlinePDF.Accepted_01	12031											2023-10-07	1	NO ERROR	NON	NON	0	Nb05	PAGN		e752113	Valid		Nb05	Paginator
October	Week 2	12031_2023_2164_OnlinePDF.QC1_01	12031			56				29	26	Rejected	1	2023-10-07	1	abbreviation should be place in the backmatter	FRM	ABS	1	RB01	CE		e752113	Valid		RB01	Copy Ed Level 1
October	Week 2	12031_2023_2164_OnlinePDF.QC1_01	12031											2023-10-07	1	insert parvinderkb2003@gmail.com	FRM	AFF	1	RB01	CE		e752113	Valid		RB01	Copy Ed Level 1
October	Week 2	12031_2023_2164_OnlinePDF.QC1_01	12031											2023-10-07	5	insert Table 1	OMD	TBLB	1	RB01	CE		e752113	Valid		RB01	Copy Ed Level 1
October	Week 2	12031_2023_2164_OnlinePDF.QC1_01	12031											2023-10-07	5	do not truncate	TNT	TBLB	0	SPIN	PAGN		e752113	Valid		SPIN	Paginator
October	Week 2	12031_2023_2164_OnlinePDF.QC1_01	12031											2023-10-07	10	should be link	LNK	TBLB	1	RB01	CE		e752113	Valid		RB01	Copy Ed Level 1
October	Week 2	12031_2023_2164_OnlinePDF.QC1_01	12031											2023-10-07	13	author truncation	TNT	PARA	1	SPIN	PAGN		e752113	Valid		SPIN	Paginator	changes in ERROR_COUNT
October	Week 2	12031_2023_2164_OnlinePDF.QC1_01	12031											2023-10-07	13	Kindly capture Tables 4, 5, 6	MSD	TBLB	1	RB01	CE		e752113	Valid		RB01	Copy Ed Level 1
October	Week 2	12031_2023_2164_OnlinePDF.QC1_01	12031											2023-10-07	13	should link	LNK	PARA	1	RB01	CE		e752113	Valid		RB01	Copy Ed Level 1
October	Week 2	12031_2023_2164_OnlinePDF.QC1_01	12031											2023-10-07	13	author truncation	TNT	PARA	0	SPIN	PAGN		e752113	Valid		SPIN	Paginator
October	Week 2	12031_2023_2164_OnlinePDF.QC1_01	12031											2023-10-07	14	should be lowercase	CSE	PARA	1	RB01	CE		e752113	Valid		RB01	Copy Ed Level 1
October	Week 2	12031_2023_2164_OnlinePDF.QC1_01	12031											2023-10-07	14	should be link	LNK	PARA	1	RB01	CE		e752113	Valid		RB01	Copy Ed Level 1
October	Week 2	12031_2023_2164_OnlinePDF.QC1_01	12031											2023-10-07	14	baseline alignment	ALG	PARA	0	SPIN	PAGN		e752113	Valid		SPIN	Paginator
October	Week 2	12031_2023_2164_OnlinePDF.QC1_01	12031											2023-10-07	14	author truncation	TNT	PARA	0	SPIN	PAGN		e752113	Valid		SPIN	Paginator
October	Week 2	12031_2023_2164_OnlinePDF.QC1_01	12031											2023-10-07	15	should be link supplementary xml only	LNK	PARA	1	RB01	CE		e752113	Valid		RB01	Copy Ed Level 1
October	Week 2	12031_2023_2164_OnlinePDF.QC1_01	12031											2023-10-07	15	should be link supplementary xml only	LNK	PARA	0	RB01	CE		e752113	Valid		RB01	Copy Ed Level 1
October	Week 2	12031_2023_2164_OnlinePDF.QC1_01	12031											2023-10-07	15	should be link supplementary xml only	LNK	PARA	0	RB01	CE		e752113	Valid		RB01	Copy Ed Level 1
October	Week 2	12031_2023_2164_OnlinePDF.QC1_01	12031											2023-10-07	17	should be lowercase	CSE	PARA	1	RB01	CE		e752113	Valid		RB01	Copy Ed Level 1
October	Week 2	12031_2023_2164_OnlinePDF.QC1_01	12031											2023-10-07	18	should be link supplementary xml only	LNK	PARA	0	RB01	CE		e752113	Valid		RB01	Copy Ed Level 1
October	Week 2	12031_2023_2164_OnlinePDF.QC1_01	12031											2023-10-07	18	should be link	LNK	PARA	1	RB01	CE		e752113	Valid		RB01	Copy Ed Level 1
October	Week 2	12031_2023_2164_OnlinePDF.QC1_01	12031											2023-10-07	18	should be link	LNK	PARA	0	RB01	CE		e752113	Valid		RB01	Copy Ed Level 1
October	Week 2	12031_2023_2164_OnlinePDF.QC1_01	12031											2023-10-07	18	insert space	SPC	PARA	1	RB01	CE		e752113	Valid		RB01	Copy Ed Level 1
October	Week 2	12031_2023_2164_OnlinePDF.QC1_01	12031											2023-10-07	18	baseline alignment	ALG	PARA	0	SPIN	PAGN		e752113	Valid		SPIN	Paginator
October	Week 2	12031_2023_2164_OnlinePDF.QC1_01	12031											2023-10-07	19	should be Suderhan et al. 2022, 2023c	FRM	PARA	1	RB01	CE		e752113	Valid		RB01	Copy Ed Level 1
October	Week 2	12031_2023_2164_OnlinePDF.QC1_01	12031											2023-10-07	19	stacking	MSD	FIGC	0	SPIN	PAGN		e752113	Valid		SPIN	Paginator
October	Week 2	12031_2023_2164_OnlinePDF.QC1_01	12031											2023-10-07	19	baseline alignment	ALG	PARA	0	SPIN	PAGN		e752113	Valid		SPIN	Paginator
October	Week 2	12031_2023_2164_OnlinePDF.QC1_01	12031											2023-10-07	20	should be link supplementary xml only	LNK	PARA	1	RB01	CE		e752113	Valid		RB01	Copy Ed Level 1
October	Week 2	12031_2023_2164_OnlinePDF.QC1_01	12031											2023-10-07	20	should be link supplementary xml only	LNK	PARA	0	RB01	CE		e752113	Valid		RB01	Copy Ed Level 1
October	Week 2	12031_2023_2164_OnlinePDF.QC1_01	12031											2023-10-07	21	should be Rai and Kumar	FRM	PARA	1	RB01	CE		e752113	Valid		RB01	Copy Ed Level 1
October	Week 2	12031_2023_2164_OnlinePDF.QC1_01	12031											2023-10-07	21	should be Hoffmann and Charles	FRM	PARA	0	RB01	CE		e752113	Valid		RB01	Copy Ed Level 1	changes in ERROR_COUNT
October	Week 2	12031_2023_2164_OnlinePDF.QC1_01	12031											2023-10-07	21	remove comma	PNE	PARA	1	RB01	CE		e752113	Valid		RB01	Copy Ed Level 1
October	Week 2	12031_2023_2164_OnlinePDF.QC1_01	12031											2023-10-07	21	remove comma	PNE	PARA	0	RB01	CE		e752113	Valid		RB01	Copy Ed Level 1	changes in ERROR_COUNT
October	Week 2	12031_2023_2164_OnlinePDF.QC1_01	12031											2023-10-07	21	remove comma	PNE	PARA	0	RB01	CE		e752113	Valid		RB01	Copy Ed Level 1	changes in ERROR_COUNT
October	Week 2	12031_2023_2164_OnlinePDF.QC1_01	12031											2023-10-07	21	should be link	LNK	PARA	1	RB01	CE		e752113	Valid		RB01	Copy Ed Level 1
October	Week 2	12031_2023_2164_OnlinePDF.QC1_01	12031											2023-10-07	21	remove comma	PNE	PARA	0	RB01	CE		e752113	Valid		RB01	Copy Ed Level 1	changes in ERROR_COUNT
October	Week 2	12031_2023_2164_OnlinePDF.QC1_01	12031											2023-10-07	22	should be link	LNK	PARA	1	RB01	CE		e752113	Valid		RB01	Copy Ed Level 1
October	Week 2	12031_2023_2164_OnlinePDF.QC1_01	12031											2023-10-07	22	remove comma	PNE	PARA	1	RB01	CE		e752113	Valid		RB01	Copy Ed Level 1
October	Week 2	12031_2023_2164_OnlinePDF.QC1_01	12031											2023-10-07	23	author truncation	TNT	REF	1	SPIN	PAGN		e752113	Valid		SPIN	Paginator	changes in ERROR_COUNT
October	Week 2	12031_2023_2164_OnlinePDF.QC1_01	12031											2023-10-07	23	fix url cutting	TNT	REF	1	SPIN	PAGN		e752113	Valid		SPIN	Paginator	changes in ERROR_COUNT
October	Week 2	12031_2023_2164_OnlinePDF.QC1_01	12031											2023-10-07	23	fix url cutting	TNT	REF	0	SPIN	PAGN		e752113	Valid		SPIN	Paginator
October	Week 2	12031_2023_2164_OnlinePDF.QC1_01	12031											2023-10-07	23	author truncation	TNT	REF	0	SPIN	PAGN		e752113	Valid		SPIN	Paginator
October	Week 2	12031_2023_2164_OnlinePDF.QC1_01	12031											2023-10-07	24	author truncation	TNT	REF	1	SPIN	PAGN		e752113	Valid		SPIN	Paginator	changes in ERROR_COUNT
October	Week 2	12031_2023_2164_OnlinePDF.QC1_01	12031											2023-10-07	24	author truncation	TNT	REF	0	SPIN	PAGN		e752113	Valid		SPIN	Paginator
October	Week 2	12031_2023_2164_OnlinePDF.QC1_01	12031											2023-10-07	24	author truncation	TNT	REF	0	SPIN	PAGN		e752113	Valid		SPIN	Paginator
October	Week 2	12031_2023_2164_OnlinePDF.QC1_01	12031											2023-10-07	25	author truncation	TNT	REF	1	SPIN	PAGN		e752113	Valid		SPIN	Paginator	changes in ERROR_COUNT
October	Week 2	12031_2023_2164_OnlinePDF.QC1_01	12031											2023-10-07	25	remove comma	PNE	REF	1	RB01	CE		e752113	Valid		RB01	Copy Ed Level 1
October	Week 2	12031_2023_2164_OnlinePDF.QC1_01	12031											2023-10-07	25	author truncation	TNT	REF	0	SPIN	PAGN		e752113	Valid		SPIN	Paginator
October	Week 2	12031_2023_2164_OnlinePDF.QC1_01	12031											2023-10-07	27	remove 1	ADT	AQF	1	RB01	CE		e752113	Valid		RB01	Copy Ed Level 1
October	Week 2	12063_2023_421_ACC_OnlinePDF_01	12063			40.32				21	0	Accepted	2	2023-10-07	1	NO ERROR	NON	NON	0	NB05	PAGN		vjperez	Valid		NB05	Paginator
October	Week 2	12063_2023_421_ACC_OnlinePDF_01	12063											2023-10-07	1	NO ERROR	NON	NON	0	PF86	CE		vjperez	Valid		PF86	Copy Ed Level 1
October	Week 2	12063_2023_421_QC1_OnlinePDF_01	12063			40.32				21	2	Rejected	1	2023-10-07	1	insert "Angappa Gunasekaran" and EMAIL	OMD	EMAIL	1	PF86	CE		vjperez	Valid		PF86	Copy Ed Level 1
October	Week 2	12063_2023_421_QC1_OnlinePDF_01	12063											2023-10-07	18	Data availability is Desired	OMD	AQF	1	PF86	CE		vjperez	Valid		PF86	Copy Ed Level 1
October	Week 2	12063_2023_421_QC1_OnlinePDF_01	12063											2023-10-07	19	Table 6 s/b under of appndix	MSD	TBLB	0	SPIN	PAGN		vjperez	Valid		SPIN	Paginator
October	Week 2	12098_2023_4897_ACC_OnlinePDF_01	12098			13.44				7	0	Accepted	2	2023-10-07	1	NO ERROR	NON	NON	0	OP45	PAGN		vjperez	Valid		OP45	Paginator
October	Week 2	12098_2023_4897_ACC_OnlinePDF_01	12098											2023-10-07	1	NO ERROR	NON	NON	0	OP25	CE		vjperez	Valid		OP25	Copy Ed Level 1
October	Week 2	13132_2023_1537_OnlinePDF.Accepted_01	13132			74.88				39	0	Accepted	2	2023-10-07	1	NO ERROR	NON	NON	0	QW41	CE		e752113	Valid		QW41	Copy Ed Level 1
October	Week 2	13132_2023_1537_OnlinePDF.Accepted_01	13132											2023-10-07	1	NO ERROR	NON	NON	0	NA16	PAGN		e752113	Valid		NA16	Quality Check
October	Week 2	13132_2023_1537_OnlinePDF.QC1_01	13132			74.88				39	4	Rejected	1	2023-10-07	1	fix continium affiliation	FRM	AFF	0	SPIN	PAGN		e752113	Valid		SPIN	Paginator
October	Week 2	13132_2023_1537_OnlinePDF.QC1_01	13132											2023-10-07	4	author truncation	TNT	PARA	0	SPIN	PAGN		e752113	Valid		SPIN	Paginator
October	Week 2	13132_2023_1537_OnlinePDF.QC1_01	13132											2023-10-07	9	author truncation	TNT	PARA	0	SPIN	PAGN		e752113	Valid		SPIN	Paginator
October	Week 2	13132_2023_1537_OnlinePDF.QC1_01	13132											2023-10-07	13	do not truncate	TNT	PARA	0	SPIN	PAGN		e752113	Valid		SPIN	Paginator
October	Week 2	13132_2023_1537_OnlinePDF.QC1_01	13132											2023-10-07	15	remove link	LNK	PARA	1	QW41	CE		e752113	Valid		QW41	Copy Ed Level 1
October	Week 2	13132_2023_1537_OnlinePDF.QC1_01	13132											2023-10-07	21	ligature	SPC	HDG	0	SPIN	PAGN		e752113	Valid		SPIN	Paginator
October	Week 2	13132_2023_1537_OnlinePDF.QC1_01	13132											2023-10-07	22	stacking	MSD	FIGC	0	SPIN	PAGN		e752113	Valid		SPIN	Paginator
October	Week 2	13132_2023_1537_OnlinePDF.QC1_01	13132											2023-10-07	23	stacking	MSD	FIGC	0	SPIN	PAGN		e752113	Valid		SPIN	Paginator
October	Week 2	13132_2023_1537_OnlinePDF.QC1_01	13132											2023-10-07	26	orphan word	FRM	PARA	0	SPIN	PAGN		e752113	Valid		SPIN	Paginator
October	Week 2	13132_2023_1537_OnlinePDF.QC1_01	13132											2023-10-07	28	orphan word	FRM	PARA	0	SPIN	PAGN		e752113	Valid		SPIN	Paginator
October	Week 2	13132_2023_1537_OnlinePDF.QC1_01	13132											2023-10-07	29	remove comma	PNE	PARA	1	QW41	CE		e752113	Valid		QW41	Copy Ed Level 1
October	Week 2	13132_2023_1537_OnlinePDF.QC1_01	13132											2023-10-07	30	do not truncate	TNT	PARA	0	SPIN	PAGN		e752113	Valid		SPIN	Paginator
October	Week 2	13132_2023_1537_OnlinePDF.QC1_01	13132											2023-10-07	32	author truncation	TNT	PARA	0	SPIN	PAGN		e752113	Valid		SPIN	Paginator
October	Week 2	13132_2023_1537_OnlinePDF.QC1_01	13132											2023-10-07	35	s\b period	PNE	REF	1	QW41	CE		e752113	Valid		QW41	Copy Ed Level 1
October	Week 2	13132_2023_1537_OnlinePDF.QC1_01	13132											2023-10-07	35	insert period	PNE	REF	1	QW41	CE		e752113	Valid		QW41	Copy Ed Level 1
October	Week 2	13132_2023_1537_OnlinePDF.QC1_01	13132											2023-10-07	37	ligature	SPC	HDG	0	SPIN	PAGN		e752113	Valid		SPIN	Paginator
October	Week 2	10344_2023_1741_OnlinePDF_S200_ACCEPTED_01	10344			30.72				16	0	Accepted	2	2023-10-07	1	NO ERROR	NON	NON	0	MS67	PAGN		e752155	Valid		MS67	Paginator
October	Week 2	10344_2023_1741_OnlinePDF_S200_ACCEPTED_01	10344											2023-10-07	1	NO ERROR	NON	NON	0	RB00	CE		e752155	Valid		RB00	Copy Ed Level 1
October	Week 2	10344_2023_1741_OnlinePDF_s200_QC1_01	10344			30.72				16	12	Rejected	1	2023-10-07	1	lowercase	CSE	AFF	1	RB00	CE		e752155	Valid		RB00	Copy Ed Level 1
October	Week 2	10344_2023_1741_OnlinePDF_s200_QC1_01	10344											2023-10-07	1	avoid ligatures	SPC	HDG	1	SPIN	PAGN		e752155	Valid		SPIN	Paginator
October	Week 2	10344_2023_1741_OnlinePDF_s200_QC1_01	10344											2023-10-07	3	remove hyperlink	LNK	PARA	1	RB00	CE		e752155	Valid		RB00	Copy Ed Level 1
October	Week 2	10344_2023_1741_OnlinePDF_s200_QC1_01	10344											2023-10-07	3	link to ESM	LNK	PARA	1	RB00	CE		e752155	Valid		RB00	Copy Ed Level 1
October	Week 2	10344_2023_1741_OnlinePDF_s200_QC1_01	10344											2023-10-07	3	Please retain the italic presentation of “Rickettsia”.	EMP	HDG	1	RB00	CE		e752155	Valid		RB00	Copy Ed Level 1
October	Week 2	10344_2023_1741_OnlinePDF_s200_QC1_01	10344											2023-10-07	4	Section 2	FRM	PARA	1	RB00	CE		e752155	Valid		RB00	Copy Ed Level 1
October	Week 2	10344_2023_1741_OnlinePDF_s200_QC1_01	10344											2023-10-07	4	link to ESM	LNK	PARA	1	RB00	CE		e752155	Valid		RB00	Copy Ed Level 1
October	Week 2	10344_2023_1741_OnlinePDF_s200_QC1_01	10344											2023-10-07	4	link to ESM	LNK	PARA	0	RB00	CE		e752155	Valid		RB00	Copy Ed Level 1	changes in ERROR_COUNT
October	Week 2	10344_2023_1741_OnlinePDF_s200_QC1_01	10344											2023-10-07	9	CE	FRM	PARA	1	RB00	CE		e752155	Valid		RB00	Copy Ed Level 1
October	Week 2	10344_2023_1741_OnlinePDF_s200_QC1_01	10344											2023-10-07	9	tag correctly.	ADT	PARA	1	RB00	CE		e752155	Valid		RB00	Copy Ed Level 1
October	Week 2	10344_2023_1741_OnlinePDF_s200_QC1_01	10344											2023-10-07	12	s,b in bold emphasis	EMP	TBLB	1	RB00	CE		e752155	Valid		RB00	Copy Ed Level 1
October	Week 2	10344_2023_1741_OnlinePDF_s200_QC1_01	10344											2023-10-07	14	remove comma	PNE	REF	1	RB00	CE		e752155	Valid		RB00	Copy Ed Level 1
October	Week 2	10344_2023_1741_OnlinePDF_s200_QC1_01	10344											2023-10-07	16	remove	ADT	AQF	1	RB00	CE		e752155	Valid		RB00	Copy Ed Level 1
October	Week 2	42114_2023_764_OnlinePDF_S200_ACCEPTED2_01	42114			38.4				20	0	Accepted	2	2023-10-07	1	no error	NON	NON	0	MS67	PAGN		e752185	Valid		MS67	Paginator
October	Week 2	42114_2023_764_OnlinePDF_S200_ACCEPTED2_01	42114											2023-10-07	1	no error	NON	NON	0	PU40	CE		e752185	Valid		PU40	Copy Ed Level 1
October	Week 2	42114_2023_764_OnlinePDF_S200_QC1_01	42114			38.4				20	1	Rejected	1	2023-10-14	1	fix correct format (pagi)	NON	NON	0	SPIN	PAGN		e752185	Valid		SPIN	Paginator
October	Week 2	42114_2023_764_OnlinePDF_S200_QC1_01	42114											2023-10-14	5	orphan	FRM	NON	0	SPIN	PAGN		e752185	Valid		SPIN	Paginator
October	Week 2	42114_2023_764_OnlinePDF_S200_QC1_01	42114											2023-10-14	6	ligature	SPC	NON	0	SPIN	PAGN		e752185	Valid		SPIN	Paginator
October	Week 2	43069_2023_265_OnlinePDF_S200_ACCEPTED2_02	43069			56				29	0	Accepted	2	2023-10-14	1	no error	NON	NON	0	MS67	PAGN		e752185	Valid		MS67	Paginator
October	Week 2	43069_2023_265_OnlinePDF_S200_ACCEPTED2_02	43069											2023-10-14	1	no error	NON	NON	0	PF92	CE		e752185	Valid		PF92	Copy Ed Level 1
October	Week 2	43069_2023_265_OnlinePDF_S200_QC1_02	43069			55.68				29	7	Rejected	1	2023-10-14	2	add space before after	SPC	EQ	1	PF92	CE		e752185	Valid		PF92	Copy Ed Level 1
October	Week 2	43069_2023_265_OnlinePDF_S200_QC1_02	43069											2023-10-14	5	s/b move above remark 2.1; then algorithm caption s/b above its image (pagi)	NON	NON	0	SPIN	PAGN		e752185	Valid		SPIN	Paginator
October	Week 2	43069_2023_265_OnlinePDF_S200_QC1_02	43069											2023-10-14	6	add space before after	SPC	EQ	0	PF92	CE		e752185	Valid		PF92	Copy Ed Level 1
October	Week 2	43069_2023_265_OnlinePDF_S200_QC1_02	43069											2023-10-14	6	add space before after	SPC	EQ	1	PF92	CE		e752185	Valid		PF92	Copy Ed Level 1
October	Week 2	43069_2023_265_OnlinePDF_S200_QC1_02	43069											2023-10-14	7	s/b comma	PNE	EQ	1	PF92	CE		e752185	Valid		PF92	Copy Ed Level 1
October	Week 2	43069_2023_265_OnlinePDF_S200_QC1_02	43069											2023-10-14	7	s/b move at right side (pagi)	NON	NON	1	SPIN	PAGN		e752185	Valid		SPIN	Paginator	changes in ERROR_COUNT
October	Week 2	43069_2023_265_OnlinePDF_S200_QC1_02	43069											2023-10-14	7	s/b move at right side (pagi)	NON	NON	0	SPIN	PAGN		e752185	Valid		SPIN	Paginator
October	Week 2	43069_2023_265_OnlinePDF_S200_QC1_02	43069											2023-10-14	7	add space before after =	SPC	EQ	1	PF92	CE		e752185	Valid		PF92	Copy Ed Level 1
October	Week 2	43069_2023_265_OnlinePDF_S200_QC1_02	43069											2023-10-14	27	remove	FRM	REF	1	PF92	CE		e752185	Valid		PF92	Copy Ed Level 1
October	Week 2	43069_2023_265_OnlinePDF_S200_QC1_02	43069											2023-10-14	27	remove periods	PNE	REF	0	PF92	CE		e752185	Valid		PF92	Copy Ed Level 1
October	Week 2	43069_2023_265_OnlinePDF_S200_QC1_02	43069											2023-10-14	29	remove	AQF	AQF	1	PF92	CE		e752185	Valid		PF92	Copy Ed Level 1
October	Week 2	431_2023_5245_OnlinePDF_S200_ACCCEPTED_01	431			23.04				12	0	Accepted	2	2023-10-07	1	NO ERROR	NON	NON	0	MS67	PAGN		e752155	Valid		MS67	Paginator
October	Week 2	431_2023_5245_OnlinePDF_S200_ACCCEPTED_01	431											2023-10-07	1	NO ERROR	NON	NON	0	RA99	CE		e752155	Valid		RA99	Copy Ed Level 1
October	Week 2	431_2023_5245_OnlinePDF_s200_QC1_01	431			23.04				12	10	Rejected	1	2023-10-07	1	s,b indented	alg	PARA	1	SPIN	PAGN		e752155	Valid		SPIN	Paginator
October	Week 2	431_2023_5245_OnlinePDF_s200_QC1_01	431											2023-10-07	1	p-value s,b in italic emphasis (scan all occurrences)	EMP	PARA	1	RA99	CE		e752155	Valid		RA99	Copy Ed Level 1
October	Week 2	431_2023_5245_OnlinePDF_s200_QC1_01	431											2023-10-07	3	unbold	EMP	FIGC	1	RA99	CE		e752155	Valid		RA99	Copy Ed Level 1
October	Week 2	431_2023_5245_OnlinePDF_s200_QC1_01	431											2023-10-07	6	fix tagging	FRM	LST	1	RA99	CE		e752155	Valid		RA99	Copy Ed Level 1
October	Week 2	431_2023_5245_OnlinePDF_s200_QC1_01	431											2023-10-07	6	a	ADT	TBLB	1	RA99	CE		e752155	Valid		RA99	Copy Ed Level 1
October	Week 2	431_2023_5245_OnlinePDF_s200_QC1_01	431											2023-10-07	6	a	ADT	TBLB	0	RA99	CE		e752155	Valid		RA99	Copy Ed Level 1
October	Week 2	431_2023_5245_OnlinePDF_s200_QC1_01	431											2023-10-07	6	a	ADT	TBLB	0	RA99	CE		e752155	Valid		RA99	Copy Ed Level 1
October	Week 2	431_2023_5245_OnlinePDF_s200_QC1_01	431											2023-10-07	6	b	ADT	TBLB	0	RA99	CE		e752155	Valid		RA99	Copy Ed Level 1
October	Week 2	431_2023_5245_OnlinePDF_s200_QC1_01	431											2023-10-07	6	missing t-footnotes	FRM	TBLB	1	RA99	CE		e752155	Valid		RA99	Copy Ed Level 1
October	Week 2	431_2023_5245_OnlinePDF_s200_QC1_01	431											2023-10-07	6	fix tagging	FRM	LST	1	RA99	CE		e752155	Valid		RA99	Copy Ed Level 1
October	Week 2	431_2023_5245_OnlinePDF_s200_QC1_01	431											2023-10-07	7	remove superscripted numbers	FRM	PARA	1	RA99	CE		e752155	Valid		RA99	Copy Ed Level 1
October	Week 2	431_2023_5245_OnlinePDF_s200_QC1_01	431											2023-10-07	8	e.	IND	LST	1	RA99	CE		e752155	Valid		RA99	Copy Ed Level 1
October	Week 2	431_2023_5245_OnlinePDF_s200_QC1_01	431											2023-10-07	8	insert period	PNE	PARA	1	RA99	CE		e752155	Valid		RA99	Copy Ed Level 1
October	Week 2	431_2023_5245_OnlinePDF_s200_QC1_01	431											2023-10-07	8	insert period	PNE	PARA	0	RA99	CE		e752155	Valid		RA99	Copy Ed Level 1	changes in ERROR_COUNT
October	Week 2	431_2023_5245_OnlinePDF_s200_QC1_01	431											2023-10-07	8	insert period	PNE	PARA	0	RA99	CE		e752155	Valid		RA99	Copy Ed Level 1	changes in ERROR_COUNT
October	Week 2	431_2023_5245_OnlinePDF_s200_QC1_01	431											2023-10-07	8	insert period	PNE	PARA	0	RA99	CE		e752155	Valid		RA99	Copy Ed Level 1	changes in ERROR_COUNT
October	Week 2	431_2023_5259_OnlinePDF_S200_accepted_01	431			24.96				13	0	Accepted	2	2023-10-07	1	NO ERROR	NON	NON	0	MS67	PAGN		e752155	Valid		MS67	Paginator
October	Week 2	431_2023_5259_OnlinePDF_S200_accepted_01	431											2023-10-07	1	NO ERROR	NON	NON	0	RA97	CE		e752155	Valid		RA97	Copy Ed Level 1
October	Week 2	431_2023_5259_OnlinePDF_S200_QC1_01	431			24.96				13	8	Rejected	1	2023-10-07	4	align heading in data below	ALG	TBLB	1	RA97	CE		e752155	Valid		RA97	Copy Ed Level 1
October	Week 2	431_2023_5259_OnlinePDF_S200_QC1_01	431											2023-10-07	4	align heading in data below	ALG	TBLB	0	SPIN	PAGN		e752155	Valid		SPIN	Paginator
October	Week 2	431_2023_5259_OnlinePDF_S200_QC1_01	431											2023-10-07	4	s,b indented	SPC	TBLB	1	RA97	CE		e752155	Valid		RA97	Copy Ed Level 1
October	Week 2	431_2023_5259_OnlinePDF_S200_QC1_01	431											2023-10-07	5	align heading in data below	ALG	TBLB	1	RA97	CE		e752155	Valid		RA97	Copy Ed Level 1
October	Week 2	431_2023_5259_OnlinePDF_S200_QC1_01	431											2023-10-07	9	s,b indented	SPC	TBLB	1	RA97	CE		e752155	Valid		RA97	Copy Ed Level 1
October	Week 2	431_2023_5259_OnlinePDF_S200_QC1_01	431											2023-10-07	9	s,b indented	SPC	TBLB	0	RA97	CE		e752155	Valid		RA97	Copy Ed Level 1
October	Week 2	431_2023_5259_OnlinePDF_S200_QC1_01	431											2023-10-07	9	align heading in data below	ALG	TBLB	1	SPIN	PAGN		e752155	Valid		SPIN	Paginator
October	Week 2	431_2023_5259_OnlinePDF_S200_QC1_01	431											2023-10-07	9	align heading in data below	ALG	TBLB	0	SPIN	PAGN		e752155	Valid		SPIN	Paginator
October	Week 2	431_2023_5259_OnlinePDF_S200_QC1_01	431											2023-10-07	9	left align	ALG	TBLB	1	RA97	CE		e752155	Valid		RA97	Copy Ed Level 1
October	Week 2	431_2023_5259_OnlinePDF_S200_QC1_01	431											2023-10-07	9	align heading in data below	ALG	TBLB	0	SPIN	PAGN		e752155	Valid		SPIN	Paginator	changes in ERROR_COUNT
October	Week 2	431_2023_5259_OnlinePDF_S200_QC1_01	431											2023-10-07	10	S,B BOLD	EMP	TBLB	1	RA97	CE		e752155	Valid		RA97	Copy Ed Level 1
October	Week 2	431_2023_5259_OnlinePDF_S200_QC1_01	431											2023-10-07	13	Add AQF; Please consider revising the sentence “and time to withdrawal of ventilatory support.” as the thought seems to be incomplete.	OMD	AQF	1	RA97	CE		e752155	Valid		RA97	Copy Ed Level 1
October	Week 2	431_2023_5259_OnlinePDF_S200_QC1_01	431											2023-10-07	13	Add AQF; Back matter sections were slightly modified. Please check and confirm if presented correctly. Otherwise, please amend.	OMD	AQF	0	RA97	CE		e752155	Valid		RA97	Copy Ed Level 1	changes in ERROR_COUNT
October	Week 2	580_2023_3525_OnlinePDF_S200_ACCEPTED2_02	580			19.2				10	0	Accepted	2	2023-10-14	1	no error	NON	NON	0	MS67	PAGN		e752185	Valid		MS67	Paginator
October	Week 2	580_2023_3525_OnlinePDF_S200_ACCEPTED2_02	580											2023-10-14	1	no error	NON	NON	0	RB03	CE		e752185	Valid		RB03	Copy Ed Level 1
October	Week 2	580_2023_3525_OnlinePDF_S200_QC1_02	580			19				10	5	Rejected	1	2023-10-14	2	orphan (scan same error)	FRM	NON	0	SPIN	PAGN		e752185	Valid		SPIN	Paginator
October	Week 2	580_2023_3525_OnlinePDF_S200_QC1_02	580											2023-10-14	2	liature (scan same error)	NON	NON	0	SPIN	PAGN		e752185	Valid		SPIN	Paginator
October	Week 2	580_2023_3525_OnlinePDF_S200_QC1_02	580											2023-10-14	2	lowercase	CSE	HDG	1	RB03	CE		e752185	Valid		RB03	Copy Ed Level 1
October	Week 2	580_2023_3525_OnlinePDF_S200_QC1_02	580											2023-10-14	5	add aqf	AQF	AQF	1	RB03	CE		e752185	Valid		RB03	Copy Ed Level 1
October	Week 2	580_2023_3525_OnlinePDF_S200_QC1_02	580											2023-10-14	5	align text	ALG	NON	0	SPIN	PAGN		e752185	Valid		SPIN	Paginator
October	Week 2	580_2023_3525_OnlinePDF_S200_QC1_02	580											2023-10-14	7	heading s/b	FRM	HDG	1	RB03	CE		e752185	Valid		RB03	Copy Ed Level 1
October	Week 2	580_2023_3525_OnlinePDF_S200_QC1_02	580											2023-10-14	7	remove	ADT	PARA	1	RB03	CE		e752185	Valid		RB03	Copy Ed Level 1
October	Week 2	580_2023_3525_OnlinePDF_S200_QC1_02	580											2023-10-14	9	remove duplicate	AQF	AQF	1	RB03	CE		e752185	Valid		RB03	Copy Ed Level 1
October	Week 2	580_2023_3525_OnlinePDF_S200_QC1_02	580											2023-10-14	9	please check and confirm if figure captions are captured/presented correctly and amend if necessary.	AQF	AQF	0	RB03	CE		e752185	Valid		RB03	Copy Ed Level 1
October	Week 2	42114_2023_766_OnlinePDF_S200_ACCEPTED2_01	42114			32.64				17	0	Accepted	2	2023-10-08	1	no error	NON	NON	0	PQ24	PAGN		e752185	Valid		PQ24	Paginator
October	Week 2	42114_2023_766_OnlinePDF_S200_ACCEPTED2_01	42114											2023-10-08	1	no error	NON	NON	0	PU40	CE		e752185	Valid		PU40	Copy Ed Level 1
October	Week 2	42114_2023_766_OnlinePDF_S200_QC1_01	42114			32.64				17	1	Rejected	1	2023-10-09	3	fix text alignment	ALG	NON	0	SPIN	PAGN		e752185	Valid		SPIN	Paginator
October	Week 2	42114_2023_766_OnlinePDF_S200_QC1_01	42114											2023-10-09	5	orphan (scan same error)	FRM	NON	0	SPIN	PAGN		e752185	Valid		SPIN	Paginator
October	Week 2	42114_2023_766_OnlinePDF_S200_QC1_01	42114											2023-10-09	7	ligature (scan same error)	SPC	NON	0	SPIN	PAGN		e752185	Valid		SPIN	Paginator
October	Week 2	42114_2023_766_OnlinePDF_S200_QC1_01	42114											2023-10-09	13	doi truncation (scan same error)	TNT	NON	0	SPIN	PAGN		e752185	Valid		SPIN	Paginator
October	Week 2	580_2023_3526_OnlinePDF_S200_ACCEPTED2_01	580			24.96				13	0	Accepted	2	2023-10-08	1	no error	NON	NON	0	PQ24	PAGN		e752185	Valid		PQ24	Paginator
October	Week 2	580_2023_3526_OnlinePDF_S200_ACCEPTED2_01	580											2023-10-08	1	no error	NON	NON	0	RB03	CE		e752185	Valid		RB03	Copy Ed Level 1
October	Week 2	580_2023_3526_OnlinePDF_S200_QC1_01	580			24.96				13	19	Rejected	1	2023-10-08	1	ligature (scan same error)	SPC	NON	0	SPIN	PAGN		e752185	Valid		SPIN	Paginator
October	Week 2	580_2023_3526_OnlinePDF_S200_QC1_01	580											2023-10-08	1	missing email	MSD	EMAIL	1	RB03	CE		e752185	Valid		RB03	Copy Ed Level 1
October	Week 2	580_2023_3526_OnlinePDF_S200_QC1_01	580											2023-10-08	2	remove comma	PNE	PARA	1	RB03	CE		e752185	Valid		RB03	Copy Ed Level 1
October	Week 2	580_2023_3526_OnlinePDF_S200_QC1_01	580											2023-10-08	2	s/b	FRM	PARA	0	RB03	CE		e752185	Valid		RB03	Copy Ed Level 1
October	Week 2	580_2023_3526_OnlinePDF_S200_QC1_01	580											2023-10-08	2	truncation (scan same error)	TNT	NON	0	SPIN	PAGN		e752185	Valid		SPIN	Paginator
October	Week 2	580_2023_3526_OnlinePDF_S200_QC1_01	580											2023-10-08	3	remove commas then s/b smalldash -	PNE	PARA	1	RB03	CE		e752185	Valid		RB03	Copy Ed Level 1
October	Week 2	580_2023_3526_OnlinePDF_S200_QC1_01	580											2023-10-08	3	remove space	SPC	PARA	1	RB03	CE		e752185	Valid		RB03	Copy Ed Level 1
October	Week 2	580_2023_3526_OnlinePDF_S200_QC1_01	580											2023-10-08	3	fix text alignment	ALG	NON	0	SPIN	PAGN		e752185	Valid		SPIN	Paginator
October	Week 2	580_2023_3526_OnlinePDF_S200_QC1_01	580											2023-10-08	4	link section citation	LNK	PARA	0	RB03	CE		e752185	Valid		RB03	Copy Ed Level 1
October	Week 2	580_2023_3526_OnlinePDF_S200_QC1_01	580											2023-10-08	5	add aqf	AQF	AQF	1	RB03	CE		e752185	Valid		RB03	Copy Ed Level 1
October	Week 2	580_2023_3526_OnlinePDF_S200_QC1_01	580											2023-10-08	5	remove space	SPC	PARA	1	RB03	CE		e752185	Valid		RB03	Copy Ed Level 1
October	Week 2	580_2023_3526_OnlinePDF_S200_QC1_01	580											2023-10-08	8	remove space	SPC	FIGC	1	RB03	CE		e752185	Valid		RB03	Copy Ed Level 1
October	Week 2	580_2023_3526_OnlinePDF_S200_QC1_01	580											2023-10-08	9	s/b superscript "a"	PNE	TBLN	1	RB03	CE		e752185	Valid		RB03	Copy Ed Level 1
October	Week 2	580_2023_3526_OnlinePDF_S200_QC1_01	580											2023-10-08	9	add aqf	AQF	AQF	1	RB03	CE		e752185	Valid		RB03	Copy Ed Level 1
October	Week 2	580_2023_3526_OnlinePDF_S200_QC1_01	580											2023-10-08	9	s/b superscript "a"	PNE	TBLB	1	RB03	CE		e752185	Valid		RB03	Copy Ed Level 1
October	Week 2	580_2023_3526_OnlinePDF_S200_QC1_01	580											2023-10-08	10	s/b superscript "a"	PNE	TBLN	1	RB03	CE		e752185	Valid		RB03	Copy Ed Level 1
October	Week 2	580_2023_3526_OnlinePDF_S200_QC1_01	580											2023-10-08	10	remove space	SPC	FIGC	1	RB03	CE		e752185	Valid		RB03	Copy Ed Level 1
October	Week 2	580_2023_3526_OnlinePDF_S200_QC1_01	580											2023-10-08	10	remove space	SPC	FIGC	0	RB03	CE		e752185	Valid		RB03	Copy Ed Level 1
October	Week 2	580_2023_3526_OnlinePDF_S200_QC1_01	580											2023-10-08	10	s/b superscript "a"	PNE	TBLB	1	RB03	CE		e752185	Valid		RB03	Copy Ed Level 1
October	Week 2	580_2023_3526_OnlinePDF_S200_QC1_01	580											2023-10-08	10	occupy space	SPC	NON	0	SPIN	PAGN		e752185	Valid		SPIN	Paginator
October	Week 2	580_2023_3526_OnlinePDF_S200_QC1_01	580											2023-10-08	11	3	FRM	REF	1	RB03	CE		e752185	Valid		RB03	Copy Ed Level 1
October	Week 2	580_2023_3526_OnlinePDF_S200_QC1_01	580											2023-10-08	11	remove period	PNE	REF	1	RB03	CE		e752185	Valid		RB03	Copy Ed Level 1
October	Week 2	580_2023_3526_OnlinePDF_S200_QC1_01	580											2023-10-08	12	remove period	PNE	REF	1	RB03	CE		e752185	Valid		RB03	Copy Ed Level 1	changes in ERROR_COUNT
October	Week 2	580_2023_3526_OnlinePDF_S200_QC1_01	580											2023-10-08	12	remove period	PNE	REF	0	RB03	CE		e752185	Valid		RB03	Copy Ed Level 1
October	Week 2	580_2023_3526_OnlinePDF_S200_QC1_01	580											2023-10-08	12	remove period	PNE	REF	0	RB03	CE		e752185	Valid		RB03	Copy Ed Level 1
October	Week 2	580_2023_3526_OnlinePDF_S200_QC1_01	580											2023-10-08	12	remove period	PNE	REF	0	RB03	CE		e752185	Valid		RB03	Copy Ed Level 1
October	Week 2	580_2023_3526_OnlinePDF_S200_QC1_01	580											2023-10-08	12	remove period	PNE	REF	1	RB03	CE		e752185	Valid		RB03	Copy Ed Level 1
October	Week 2	580_2023_3526_OnlinePDF_S200_QC1_01	580											2023-10-08	13	remove	AQF	AQF	1	RB03	CE		e752185	Valid		RB03	Copy Ed Level 1
October	Week 2	580_2023_3526_OnlinePDF_S200_QC1_01	580											2023-10-08	13	please check if the data, captions, and footnotes of tables are presented correctly.	AQF	AQF	1	RB03	CE		e752185	Valid		RB03	Copy Ed Level 1	changes in ERROR_COUNT
October	Week 2	580_2023_3526_OnlinePDF_S200_QC1_01	580											2023-10-08	13	add unlisted ref	AQF	AQF	0	RB03	CE		e752185	Valid		RB03	Copy Ed Level 1
October	Week 2	580_2023_3526_OnlinePDF_S200_QC1_01	580											2023-10-08	13	figures 2, 3, 6 are blurred, let us know if we will proceed as is, otherwise kindly provide replacements with good quality, should be in .eps or pdf format. if the replacement still blurred, we will proceed with the most usable figures. thank you!	AQF	AQF	0	RB03	CE		e752185	Valid		RB03	Copy Ed Level 1
October	Week 2	11199_2023_1430_OnlinePDF_Qc1_01	11199			32.64				17	18	Rejected	1	2023-10-08	1	fix orphan	FRM	ART	1	SPIN	PAGN		e752154	Valid		SPIN	Paginator
October	Week 2	11199_2023_1430_OnlinePDF_Qc1_01	11199											2023-10-08	1	s/b InitialLetters	CSE	ART	1	PU38	CE		e752154	Valid		PU38	Copy Ed Level 1
October	Week 2	11199_2023_1430_OnlinePDF_Qc1_01	11199											2023-10-08	1	fix ligature	SPC	ART	1	SPIN	PAGN		e752154	Valid		SPIN	Paginator
October	Week 2	11199_2023_1430_OnlinePDF_Qc1_01	11199											2023-10-08	2	fix ligature	SPC	HDG	1	SPIN	PAGN		e752154	Valid		SPIN	Paginator
October	Week 2	11199_2023_1430_OnlinePDF_Qc1_01	11199											2023-10-08	2	do not truncate	TNT	PARA	1	SPIN	PAGN		e752154	Valid		SPIN	Paginator
October	Week 2	11199_2023_1430_OnlinePDF_Qc1_01	11199											2023-10-08	3	fix ligature	SPC	HDG	1	SPIN	PAGN		e752154	Valid		SPIN	Paginator
October	Week 2	11199_2023_1430_OnlinePDF_Qc1_01	11199											2023-10-08	3	fix orphan	FRM	PARA	1	SPIN	PAGN		e752154	Valid		SPIN	Paginator
October	Week 2	11199_2023_1430_OnlinePDF_Qc1_01	11199											2023-10-08	4	fix ligature	SPC	HDG	1	SPIN	PAGN		e752154	Valid		SPIN	Paginator
October	Week 2	11199_2023_1430_OnlinePDF_Qc1_01	11199											2023-10-08	5	s/b link	LNK	PARA	1	PU38	CE		e752154	Valid		PU38	Copy Ed Level 1
October	Week 2	11199_2023_1430_OnlinePDF_Qc1_01	11199											2023-10-08	7	fix oprhAN	IND	PARA	1	SPIN	PAGN		e752154	Valid		SPIN	Paginator
October	Week 2	11199_2023_1430_OnlinePDF_Qc1_01	11199											2023-10-08	8	s/b link	LNK	PARA	0	PU38	CE		e752154	Valid		PU38	Copy Ed Level 1
October	Week 2	11199_2023_1430_OnlinePDF_Qc1_01	11199											2023-10-08	8	do not truncate	TNT	TBLB	1	SPIN	PAGN		e752154	Valid		SPIN	Paginator
October	Week 2	11199_2023_1430_OnlinePDF_Qc1_01	11199											2023-10-08	10	do not truncate	TNT	PARA	1	SPIN	PAGN		e752154	Valid		SPIN	Paginator
October	Week 2	11199_2023_1430_OnlinePDF_Qc1_01	11199											2023-10-08	10	do not truncate	TNT	PARA	0	SPIN	PAGN		e752154	Valid		SPIN	Paginator
October	Week 2	11199_2023_1430_OnlinePDF_Qc1_01	11199											2023-10-08	11	do not truncate	TNT	PARA	1	SPIN	PAGN		e752154	Valid		SPIN	Paginator
October	Week 2	11199_2023_1430_OnlinePDF_Qc1_01	11199											2023-10-08	12	do not truncate	TNT	PARA	0	SPIN	PAGN		e752154	Valid		SPIN	Paginator	changes in ERROR_COUNT
October	Week 2	11199_2023_1430_OnlinePDF_Qc1_01	11199											2023-10-08	12	occupy white space	SPC	PARA	1	SPIN	PAGN		e752154	Valid		SPIN	Paginator
October	Week 2	11199_2023_1430_OnlinePDF_Qc1_01	11199											2023-10-08	12	fix orphan	FRM	PARA	1	SPIN	PAGN		e752154	Valid		SPIN	Paginator
October	Week 2	11199_2023_1430_OnlinePDF_Qc1_01	11199											2023-10-08	14	fix orphan	FRM	REF	0	SPIN	PAGN		e752154	Valid		SPIN	Paginator
October	Week 2	11199_2023_1430_OnlinePDF_Qc1_01	11199											2023-10-08	14	fix orphan	FRM	REF	1	SPIN	PAGN		e752154	Valid		SPIN	Paginator
October	Week 2	11199_2023_1430_OnlinePDF_Qc1_01	11199											2023-10-08	14	s/b "Compliance with Ethical Standards"	IND	HDG	1	PU38	CE		e752154	Valid		PU38	Copy Ed Level 1
October	Week 2	11199_2023_1430_OnlinePDF_Qc1_01	11199											2023-10-08	15	do not truncate	TNT	REF	0	SPIN	PAGN		e752154	Valid		SPIN	Paginator
October	Week 2	11199_2023_1430_OnlinePDF_Qc1_01	11199											2023-10-08	15	do not truncate	TNT	REF	1	SPIN	PAGN		e752154	Valid		SPIN	Paginator
October	Week 2	12031_2023_2165_ACC_OnlinePDF_01	12031			25				13	0	Accepted	2	2023-10-09	1	NO ERROR	NON	NON	0	OP45	PAGN		vjperez	Valid		OP45	Paginator
October	Week 2	12031_2023_2165_ACC_OnlinePDF_01	12031											2023-10-09	1	NO ERROR	NON	NON	0	OP25	CE		vjperez	Valid		OP25	Copy Ed Level 1
October	Week 2	12031_2023_2165_QC1_OnlinePDF_01	12031			24.96				13	3	Rejected	1	2023-10-08	1	interchange the Email address	IND	EMAIL	1	OP25	CE		vjperez	Valid		OP25	Copy Ed Level 1
October	Week 2	12031_2023_2165_QC1_OnlinePDF_01	12031											2023-10-08	6	s/b "severe"	IND	FIGC	0	FC73	ARTWORK		vjperez	Valid		FC73	Artwork
October	Week 2	12031_2023_2165_QC1_OnlinePDF_01	12031											2023-10-08	6	s/b "severe"	IND	FIGC	0	FC73	ARTWORK		vjperez	Valid		FC73	Artwork
October	Week 2	12031_2023_2165_QC1_OnlinePDF_01	12031											2023-10-08	6	s/b "moderate"	IND	FIGC	0	FC73	ARTWORK		vjperez	Valid		FC73	Artwork
October	Week 2	12031_2023_2165_QC1_OnlinePDF_01	12031											2023-10-08	6	s/b "moderate"	IND	FIGC	1	FC73	ARTWORK		vjperez	Valid		FC73	Artwork
October	Week 2	12031_2023_2165_QC1_OnlinePDF_01	12031											2023-10-08	7	s/b "severe"	IND	FIGC	0	FC73	ARTWORK		vjperez	Valid		FC73	Artwork
October	Week 2	12031_2023_2165_QC1_OnlinePDF_01	12031											2023-10-08	11	Truncation	TNT	PARA	1	SPIN	PAGN		vjperez	Valid		SPIN	Paginator
October	Week 2	12559_2023_10207_OnlinePDF_Qc1_01	12559			44.16				23	22	Rejected	1	2023-10-08	1	insert missing ORCID ID	OMD	AU	1	NI52	CE		e752154	Valid		NI52	Copy Ed Level 1
October	Week 2	12559_2023_10207_OnlinePDF_Qc1_01	12559											2023-10-08	2	Please check if the section headings are assigned to appropriate levels.	AQF	HDG	1	NI52	CE		e752154	Valid		NI52	Copy Ed Level 1
October	Week 2	12559_2023_10207_OnlinePDF_Qc1_01	12559											2023-10-08	2	s/b based align	ALG	PARA	1	SPIN	PAGN		e752154	Valid		SPIN	Paginator
October	Week 2	12559_2023_10207_OnlinePDF_Qc1_01	12559											2023-10-08	3	s/b "Saiga et al."	IND	PARA	1	NI52	CE		e752154	Valid		NI52	Copy Ed Level 1
October	Week 2	12559_2023_10207_OnlinePDF_Qc1_01	12559											2023-10-08	3	Please check all Section citation s/b fix	IND	PARA	1	NI52	CE		e752154	Valid		NI52	Copy Ed Level 1
October	Week 2	12559_2023_10207_OnlinePDF_Qc1_01	12559											2023-10-08	4	insert space	SPC	PARA	1	NI52	CE		e752154	Valid		NI52	Copy Ed Level 1
October	Week 2	12559_2023_10207_OnlinePDF_Qc1_01	12559											2023-10-08	4	fix orphan	FRM	PARA	1	SPIN	PAGN		e752154	Valid		SPIN	Paginator
October	Week 2	12559_2023_10207_OnlinePDF_Qc1_01	12559											2023-10-08	4	fix orphan	FRM	HDG	1	SPIN	PAGN		e752154	Valid		SPIN	Paginator
October	Week 2	12559_2023_10207_OnlinePDF_Qc1_01	12559											2023-10-08	6	insert indent	SPC	PARA	1	NI52	CE		e752154	Valid		NI52	Copy Ed Level 1
October	Week 2	12559_2023_10207_OnlinePDF_Qc1_01	12559											2023-10-08	6	s/b baed align	ALG	PARA	1	SPIN	PAGN		e752154	Valid		SPIN	Paginator
October	Week 2	12559_2023_10207_OnlinePDF_Qc1_01	12559											2023-10-08	8	s/b based align	ALG	PARA	1	SPIN	PAGN		e752154	Valid		SPIN	Paginator
October	Week 2	12559_2023_10207_OnlinePDF_Qc1_01	12559											2023-10-08	9	occupy white space	SPC	PARA	1	SPIN	PAGN		e752154	Valid		SPIN	Paginator
October	Week 2	12559_2023_10207_OnlinePDF_Qc1_01	12559											2023-10-08	11	s/b based align	ALG	PARA	1	SPIN	PAGN		e752154	Valid		SPIN	Paginator
October	Week 2	12559_2023_10207_OnlinePDF_Qc1_01	12559											2023-10-08	13	fix stacking	MSD	FIGC	1	SPIN	PAGN		e752154	Valid		SPIN	Paginator
October	Week 2	12559_2023_10207_OnlinePDF_Qc1_01	12559											2023-10-08	17	fix stacking	MSD	FIGC	1	SPIN	PAGN		e752154	Valid		SPIN	Paginator
October	Week 2	12559_2023_10207_OnlinePDF_Qc1_01	12559											2023-10-08	18	fix stacking	MSD	FIGC	1	SPIN	PAGN		e752154	Valid		SPIN	Paginator
October	Week 2	12559_2023_10207_OnlinePDF_Qc1_01	12559											2023-10-08	20	fix orphan	FRM	REF	1	SPIN	PAGN		e752154	Valid		SPIN	Paginator
October	Week 2	12559_2023_10207_OnlinePDF_Qc1_01	12559											2023-10-08	20	Please check all insert period	PNE	REF	1	NI52	CE		e752154	Valid		NI52	Copy Ed Level 1
October	Week 2	12559_2023_10207_OnlinePDF_Qc1_01	12559											2023-10-08	20	do not truncate	TNT	REF	1	SPIN	PAGN		e752154	Valid		SPIN	Paginator
October	Week 2	12559_2023_10207_OnlinePDF_Qc1_01	12559											2023-10-08	21	fix orphan	FRM	REF	1	SPIN	PAGN		e752154	Valid		SPIN	Paginator
October	Week 2	12559_2023_10207_OnlinePDF_Qc1_01	12559											2023-10-08	21	Please check all insert period	PNE	REF	1	NI52	CE		e752154	Valid		NI52	Copy Ed Level 1
October	Week 2	12559_2023_10207_OnlinePDF_Qc1_01	12559											2023-10-08	22	Please check all insert period	PNE	REF	0	NI52	CE		e752154	Valid		NI52	Copy Ed Level 1	changes in ERROR_COUNT
October	Week 2	12559_2023_10207_OnlinePDF_Qc1_01	12559											2023-10-08	22	fix layout	IND	REF	1	SPIN	PAGN		e752154	Valid		SPIN	Paginator
October	Week 2	40136_2023_496_OnlinePDF_Qc1_01	40136			21.12				11	6	Rejected	1	2023-10-09	2	fix orphan	FRM	HDG	1	SPIN	PAGN		e752154	Valid		SPIN	Paginator
October	Week 2	40136_2023_496_OnlinePDF_Qc1_01	40136											2023-10-09	4	fix ligature	SPC	HDG	1	SPIN	PAGN		e752154	Valid		SPIN	Paginator
October	Week 2	40136_2023_496_OnlinePDF_Qc1_01	40136											2023-10-09	5	fix ligature	SPC	HDG	1	SPIN	PAGN		e752154	Valid		SPIN	Paginator
October	Week 2	40136_2023_496_OnlinePDF_Qc1_01	40136											2023-10-09	6	do not turncate	TNT	REF	0	SPIN	PAGN		e752154	Valid		SPIN	Paginator
October	Week 2	40136_2023_496_OnlinePDF_Qc1_01	40136											2023-10-09	6	do not turncate	TNT	REF	0	SPIN	PAGN		e752154	Valid		SPIN	Paginator
October	Week 2	40136_2023_496_OnlinePDF_Qc1_01	40136											2023-10-09	6	do not turncate	TNT	PARA	1	SPIN	PAGN		e752154	Valid		SPIN	Paginator
October	Week 2	40136_2023_496_OnlinePDF_Qc1_01	40136											2023-10-09	7	do not turncate	TNT	REF	0	SPIN	PAGN		e752154	Valid		SPIN	Paginator
October	Week 2	40136_2023_496_OnlinePDF_Qc1_01	40136											2023-10-09	7	do not turncate	TNT	REF	1	SPIN	PAGN		e752154	Valid		SPIN	Paginator
October	Week 2	40136_2023_496_OnlinePDF_Qc1_01	40136											2023-10-09	8	do not turncate	TNT	REF	0	SPIN	PAGN		e752154	Valid		SPIN	Paginator
October	Week 2	40136_2023_496_OnlinePDF_Qc1_01	40136											2023-10-09	8	do not turncate	TNT	REF	0	SPIN	PAGN		e752154	Valid		SPIN	Paginator
October	Week 2	40136_2023_496_OnlinePDF_Qc1_01	40136											2023-10-09	8	do not turncate	TNT	REF	0	SPIN	PAGN		e752154	Valid		SPIN	Paginator
October	Week 2	40136_2023_496_OnlinePDF_Qc1_01	40136											2023-10-09	8	do not turncate	TNT	REF	0	SPIN	PAGN		e752154	Valid		SPIN	Paginator
October	Week 2	40136_2023_496_OnlinePDF_Qc1_01	40136											2023-10-09	8	do not turncate	TNT	REF	0	SPIN	PAGN		e752154	Valid		SPIN	Paginator
October	Week 2	40136_2023_496_OnlinePDF_Qc1_01	40136											2023-10-09	8	do not turncate	TNT	REF	0	SPIN	PAGN		e752154	Valid		SPIN	Paginator
October	Week 2	40136_2023_496_OnlinePDF_Qc1_01	40136											2023-10-09	8	do not turncate	TNT	REF	0	SPIN	PAGN		e752154	Valid		SPIN	Paginator
October	Week 2	40136_2023_496_OnlinePDF_Qc1_01	40136											2023-10-09	8	do not turncate	TNT	REF	0	SPIN	PAGN		e752154	Valid		SPIN	Paginator
October	Week 2	40136_2023_496_OnlinePDF_Qc1_01	40136											2023-10-09	8	do not turncate	TNT	REF	0	SPIN	PAGN		e752154	Valid		SPIN	Paginator
October	Week 2	40136_2023_496_OnlinePDF_Qc1_01	40136											2023-10-09	8	do not turncate	TNT	REF	0	SPIN	PAGN		e752154	Valid		SPIN	Paginator
October	Week 2	40136_2023_496_OnlinePDF_Qc1_01	40136											2023-10-09	8	do not turncate	TNT	REF	1	SPIN	PAGN		e752154	Valid		SPIN	Paginator
October	Week 2	40609_2023_317_OnlinePDF.Accepted_01	40609			26.88				14	0	Accepted	2	2023-10-08	1	NO ERROR	NON	NON	0	RB01	CE		e752113	Valid		RB01	Copy Ed Level 1
October	Week 2	40609_2023_317_OnlinePDF.Accepted_01	40609											2023-10-08	1	NO ERROR	NON	NON	0	OP45	PAGN		e752113	Valid		OP45	Paginator
October	Week 2	40609_2023_317_OnlinePDF.QC1_01	40609			26.88				14	15	Rejected	1	2023-10-08	1	captured as article note backmatter	FRM	ARTN	1	RB01	CE		e752113	Valid		RB01	Copy Ed Level 1
October	Week 2	40609_2023_317_OnlinePDF.QC1_01	40609											2023-10-08	5	s\b (a), (b), (c), (d)	FRM	PARA	1	RB01	CE		e752113	Valid		RB01	Copy Ed Level 1
October	Week 2	40609_2023_317_OnlinePDF.QC1_01	40609											2023-10-08	5	stacking	MSD	TBLB	0	SPIN	PAGN		e752113	Valid		SPIN	Paginator
October	Week 2	40609_2023_317_OnlinePDF.QC1_01	40609											2023-10-08	6	s\b superscript and remove period	PNE	TBLB	1	Rb01	CE		e752113	Valid		Rb01	Copy Ed Level 1
October	Week 2	40609_2023_317_OnlinePDF.QC1_01	40609											2023-10-08	6	orphan word	FRM	PARA	0	SPIN	PAGN		e752113	Valid		SPIN	Paginator
October	Week 2	40609_2023_317_OnlinePDF.QC1_01	40609											2023-10-08	6	do not truncate	TNT	TBLB	0	SPIN	PAGN		e752113	Valid		SPIN	Paginator
October	Week 2	40609_2023_317_OnlinePDF.QC1_01	40609											2023-10-08	6	s\b Compiled by the authors, from field survey and Census of India 2011 N = 200	FRM	TBLB	1	RB01	CE		e752113	Valid		RB01	Copy Ed Level 1
October	Week 2	40609_2023_317_OnlinePDF.QC1_01	40609											2023-10-08	7	s\b superscript and remove period	PNE	TBLB	1	Rb01	CE		e752113	Valid		Rb01	Copy Ed Level 1
October	Week 2	40609_2023_317_OnlinePDF.QC1_01	40609											2023-10-08	7	stacking	MSD	TBLB	0	SPIN	PAGN		e752113	Valid		SPIN	Paginator
October	Week 2	40609_2023_317_OnlinePDF.QC1_01	40609											2023-10-08	8	insert space	SPC	PARA	1	RB01	CE		e752113	Valid		RB01	Copy Ed Level 1
October	Week 2	40609_2023_317_OnlinePDF.QC1_01	40609											2023-10-08	8	s\b (i), (ii)	FRM	PARA	1	RB01	CE		e752113	Valid		RB01	Copy Ed Level 1
October	Week 2	40609_2023_317_OnlinePDF.QC1_01	40609											2023-10-08	8	s\b superscript and remove period	PNE	TBLB	1	Rb01	CE		e752113	Valid		Rb01	Copy Ed Level 1
October	Week 2	40609_2023_317_OnlinePDF.QC1_01	40609											2023-10-08	10	s\b (a), (b), (c), (d)	FRM	PARA	1	RB01	CE		e752113	Valid		RB01	Copy Ed Level 1
October	Week 2	40609_2023_317_OnlinePDF.QC1_01	40609											2023-10-08	10	stacking	MSD	TBLB	0	SPIN	PAGN		e752113	Valid		SPIN	Paginator
October	Week 2	40609_2023_317_OnlinePDF.QC1_01	40609											2023-10-08	11	captured as formal para	FRM	PARA	1	RB01	CE		e752113	Valid		RB01	Copy Ed Level 1
October	Week 2	40609_2023_317_OnlinePDF.QC1_01	40609											2023-10-08	11	captured as list and s\b (i), (ii)	FRM	PARA	1	RB01	CE		e752113	Valid		RB01	Copy Ed Level 1
October	Week 2	40609_2023_317_OnlinePDF.QC1_01	40609											2023-10-08	12	s\b District Statistical Handbook of Bankura District. (2012–2014).	FRM	REF	1	RB01	CE		e752113	Valid		RB01	Copy Ed Level 1
October	Week 2	40609_2023_317_OnlinePDF.QC1_01	40609											2023-10-08	13	s\b period	PNE	REF	1	RB01	CE		e752113	Valid		RB01	Copy Ed Level 1
October	Week 2	40609_2023_317_OnlinePDF.QC1_01	40609											2023-10-08	13	s\b in APA style	FRM	REF	1	RB01	CE		e752113	Valid		RB01	Copy Ed Level 1
October	Week 2	40609_2023_317_OnlinePDF.QC1_01	40609											2023-10-08	14	remove	ADT	AQF	1	RB01	CE		e752113	Valid		RB01	Copy Ed Level 1
October	Week 2	42690_2023_1111_OnlinePDF.Accepted_01	42690			15.36				8	0	Accepted	2	2023-10-08	1	NO ERROR	NON	NON	0	OQ68	CE		e752113	Valid		OQ68	Copy Ed Level 1
October	Week 2	42690_2023_1111_OnlinePDF.Accepted_01	42690											2023-10-08	1	NO ERROR	NON	NON	0	OP45	PAGN		e752113	Valid		OP45	Paginator
October	Week 2	42690_2023_1111_OnlinePDF.QC1_01	42690			15.36				8	2	Rejected	1	2023-10-09	1	author truncation	TNT	PARA	1	SPIN	PAGN		e752113	Valid		SPIN	Paginator
October	Week 2	42690_2023_1111_OnlinePDF.QC1_01	42690											2023-10-09	2	ligature	SPC	HDG	1	SPIN	PAGN		e752113	Valid		SPIN	Paginator
October	Week 2	42690_2023_1111_OnlinePDF.QC1_01	42690											2023-10-09	2	author truncation	TNT	PARA	0	SPIN	PAGN		e752113	Valid		SPIN	Paginator
October	Week 2	42690_2023_1111_OnlinePDF.QC1_01	42690											2023-10-09	3	staking	FRM	FIGC	0	SPIN	PAGN		e752113	Valid		SPIN	Paginator
October	Week 2	42690_2023_1111_OnlinePDF.QC1_01	42690											2023-10-09	3	orphan word	FRM	PARA	0	SPIN	PAGN		e752113	Valid		SPIN	Paginator
October	Week 2	42690_2023_1111_OnlinePDF.QC1_01	42690											2023-10-09	5	staking	FRM	FIGC	0	SPIN	PAGN		e752113	Valid		SPIN	Paginator
October	Week 2	42690_2023_1111_OnlinePDF.QC1_01	42690											2023-10-09	6	orphan word	FRM	PARA	0	SPIN	PAGN		e752113	Valid		SPIN	Paginator
October	Week 2	42690_2023_1111_OnlinePDF.QC1_01	42690											2023-10-09	7	author truncation	TNT	REF	0	SPIN	PAGN		e752113	Valid		SPIN	Paginator
October	Week 2	10346_2023_2137_OnlinePDF_S200_ACCEPTED_01	10346			36				19	0	Accepted	2	2023-10-10	1	NO ERROR	NON	NON	0	MS67	PAGN		e752155	Valid		MS67	Paginator
October	Week 2	10346_2023_2137_OnlinePDF_S200_ACCEPTED_01	10346											2023-10-10	1	NO ERROR	NON	NON	0	OP22	CE		e752155	Valid		OP22	Copy Ed Level 1
October	Week 2	10346_2023_2137_OnlinePDF_s200_QC1_01	10346			36.48				19	10	Rejected	1	2023-10-10	1	fix word casing	CSE	HDG	1	OP22	CE		e752155	Valid		OP22	Copy Ed Level 1
October	Week 2	10346_2023_2137_OnlinePDF_s200_QC1_01	10346											2023-10-10	2	Martin et al. 2020, 2021	ADT	PARA	1	OP22	CE		e752155	Valid		OP22	Copy Ed Level 1
October	Week 2	10346_2023_2137_OnlinePDF_s200_QC1_01	10346											2023-10-10	2	fix word casing	CSE	HDG	1	OP22	CE		e752155	Valid		OP22	Copy Ed Level 1
October	Week 2	10346_2023_2137_OnlinePDF_s200_QC1_01	10346											2023-10-10	4	insert semi colon	OMD	PARA	1	OP22	CE		e752155	Valid		OP22	Copy Ed Level 1
October	Week 2	10346_2023_2137_OnlinePDF_s200_QC1_01	10346											2023-10-10	4	insert semi colon	OMD	PARA	0	OP22	CE		e752155	Valid		OP22	Copy Ed Level 1	changes in ERROR_COUNT
October	Week 2	10346_2023_2137_OnlinePDF_s200_QC1_01	10346											2023-10-10	8	Palis et al. 2017b	ADT	PARA	1	OP22	CE		e752155	Valid		OP22	Copy Ed Level 1
October	Week 2	10346_2023_2137_OnlinePDF_s200_QC1_01	10346											2023-10-10	12	insert semi colon	OMD	PARA	1	OP22	CE		e752155	Valid		OP22	Copy Ed Level 1
October	Week 2	10346_2023_2137_OnlinePDF_s200_QC1_01	10346											2023-10-10	16	remove comma	PNE	REF	1	OP22	CE		e752155	Valid		OP22	Copy Ed Level 1
October	Week 2	10346_2023_2137_OnlinePDF_s200_QC1_01	10346											2023-10-10	17	remove comma	PNE	REF	1	OP22	CE		e752155	Valid		OP22	Copy Ed Level 1
October	Week 2	10346_2023_2137_OnlinePDF_s200_QC1_01	10346											2023-10-10	17	remove comma	PNE	REF	0	OP22	CE		e752155	Valid		OP22	Copy Ed Level 1	changes in ERROR_COUNT
October	Week 2	10346_2023_2137_OnlinePDF_s200_QC1_01	10346											2023-10-10	17	remove comma	PNE	REF	0	OP22	CE		e752155	Valid		OP22	Copy Ed Level 1	changes in ERROR_COUNT
October	Week 2	10346_2023_2137_OnlinePDF_s200_QC1_01	10346											2023-10-10	17	remove comma	PNE	REF	0	OP22	CE		e752155	Valid		OP22	Copy Ed Level 1	changes in ERROR_COUNT
October	Week 2	10346_2023_2137_OnlinePDF_s200_QC1_01	10346											2023-10-10	17	remove comma	PNE	REF	0	OP22	CE		e752155	Valid		OP22	Copy Ed Level 1	changes in ERROR_COUNT
October	Week 2	10346_2023_2137_OnlinePDF_s200_QC1_01	10346											2023-10-10	18	remove comma	PNE	REF	1	OP22	CE		e752155	Valid		OP22	Copy Ed Level 1
October	Week 2	10346_2023_2137_OnlinePDF_s200_QC1_01	10346											2023-10-10	18	remove comma	PNE	REF	0	OP22	CE		e752155	Valid		OP22	Copy Ed Level 1	changes in ERROR_COUNT
October	Week 2	10346_2023_2137_OnlinePDF_s200_QC1_01	10346											2023-10-10	18	s.b bold	EMP	AU	1	SPIN	PAGN		e752155	Valid		SPIN	Paginator
October	Week 2	10544_2023_679_OnlinePDF_S200_ACCEPTED_01	10544			24.96				13	0	Accepted	2	2023-10-10	1	NO ERROR	NON	NON	0	MS67	PAGN		e752155	Valid		MS67	Paginator
October	Week 2	10544_2023_679_OnlinePDF_S200_ACCEPTED_01	10544											2023-10-10	1	NO ERROR	NON	NON	0	RB02	CE		e752155	Valid		RB02	Copy Ed Level 1
October	Week 2	10544_2023_679_OnlinePDF_s200_QC1_01	10544			24.96				13	9	Rejected	1	2023-10-10	1	tag correctly	FRM	KEYWORDS	1	RB02	CE		e752155	Valid		RB02	Copy Ed Level 1
October	Week 2	10544_2023_679_OnlinePDF_s200_QC1_01	10544											2023-10-10	2	tag correctly	FRM	EQ	1	RB02	CE		e752155	Valid		RB02	Copy Ed Level 1
October	Week 2	10544_2023_679_OnlinePDF_s200_QC1_01	10544											2023-10-10	4	tag correctly	FRM	EQ	1	RB02	CE		e752155	Valid		RB02	Copy Ed Level 1
October	Week 2	10544_2023_679_OnlinePDF_s200_QC1_01	10544											2023-10-10	4	tag correctly	FRM	EQ	0	RB02	CE		e752155	Valid		RB02	Copy Ed Level 1	changes in ERROR_COUNT
October	Week 2	10544_2023_679_OnlinePDF_s200_QC1_01	10544											2023-10-10	6	insert space	SPC	FIGC	1	RB02	CE		e752155	Valid		RB02	Copy Ed Level 1
October	Week 2	10544_2023_679_OnlinePDF_s200_QC1_01	10544											2023-10-10	8	use semi-colon as ref separator	FRM	PARA	1	RB02	CE		e752155	Valid		RB02	Copy Ed Level 1
October	Week 2	10544_2023_679_OnlinePDF_s200_QC1_01	10544											2023-10-10	9	spell-out	OMD	PARA	1	RB02	CE		e752155	Valid		RB02	Copy Ed Level 1
October	Week 2	10544_2023_679_OnlinePDF_s200_QC1_01	10544											2023-10-10	10	cross-link sect citation	LNK	PARA	1	RB02	CE		e752155	Valid		RB02	Copy Ed Level 1
October	Week 2	10544_2023_679_OnlinePDF_s200_QC1_01	10544											2023-10-10	11	this s,b in italic emphasis	EMP	REF	1	RB02	CE		e752155	Valid		RB02	Copy Ed Level 1
October	Week 2	10544_2023_679_OnlinePDF_s200_QC1_01	10544											2023-10-10	11	insert period	PNE	PARA	1	RB02	CE		e752155	Valid		RB02	Copy Ed Level 1
October	Week 2	10753_2023_1915_OnlinePDF_S200_ACCEPTED2_01	10753			34.56				18	0	Accepted	2	2023-10-10	1	no error	NON	NON	0	MS67	PAGN		e752185	Valid		MS67	Paginator
October	Week 2	10753_2023_1915_OnlinePDF_S200_ACCEPTED2_01	10753											2023-10-10	1	no error	NON	NON	0	PU40	CE		e752185	Valid		PU40	Copy Ed Level 1
October	Week 2	10753_2023_1915_OnlinePDF_S200_QC1_01	10753			34.56				18	0	Accepted	1	2023-10-10	2	orphan (scan same error)	FRM	NON	0	SPIN	PAGN		e752185	Valid		SPIN	Paginator
October	Week 2	10753_2023_1915_OnlinePDF_S200_QC1_01	10753											2023-10-10	3	fix text alignment	ALG	NON	0	SPIN	PAGN		e752185	Valid		SPIN	Paginator
October	Week 2	11365_2023_907_OnlinePDF_s200_ACCEPTED_01	11365			82.56				43	0	Accepted	2	2023-10-10	1	NO ERROR	NON	NON	0	PQ24	PAGN		e752155	Valid		PQ24	Paginator
October	Week 2	11365_2023_907_OnlinePDF_s200_ACCEPTED_01	11365											2023-10-10	1	NO ERROR	NON	NON	0	OP22	CE		e752155	Valid		OP22	Copy Ed Level 1
October	Week 2	11365_2023_907_OnlinePDF_s200_QC1_01	11365			82.56				43	21	Rejected	1	2023-10-14	1	insert period	PNE	PARA	1	OP22	CE		e752155	Valid		OP22	Copy Ed Level 1
October	Week 2	11365_2023_907_OnlinePDF_s200_QC1_01	11365											2023-10-14	2	"&"	FRM	PARA	1	OP22	CE		e752155	Valid		OP22	Copy Ed Level 1
October	Week 2	11365_2023_907_OnlinePDF_s200_QC1_01	11365											2023-10-14	4	insert comma	PNE	PARA	1	OP22	CE		e752155	Valid		OP22	Copy Ed Level 1
October	Week 2	11365_2023_907_OnlinePDF_s200_QC1_01	11365											2023-10-14	5	remove	ADT	PARA	1	OP22	CE		e752155	Valid		OP22	Copy Ed Level 1
October	Week 2	11365_2023_907_OnlinePDF_s200_QC1_01	11365											2023-10-14	22	remove bold emphasis	EMP	TBLB	1	OP22	CE		e752155	Valid		OP22	Copy Ed Level 1
October	Week 2	11365_2023_907_OnlinePDF_s200_QC1_01	11365											2023-10-14	22	replace with semi-colon	FRM	TBLB	1	OP22	CE		e752155	Valid		OP22	Copy Ed Level 1
October	Week 2	11365_2023_907_OnlinePDF_s200_QC1_01	11365											2023-10-14	23	align in decimal	ALG	TBLB	1	OP22	CE		e752155	Valid		OP22	Copy Ed Level 1
October	Week 2	11365_2023_907_OnlinePDF_s200_QC1_01	11365											2023-10-14	25	align in decimal	ALG	TBLB	1	OP22	CE		e752155	Valid		OP22	Copy Ed Level 1
October	Week 2	11365_2023_907_OnlinePDF_s200_QC1_01	11365											2023-10-14	27	replace with semi-colon	IND	TBLB	1	OP22	CE		e752155	Valid		OP22	Copy Ed Level 1
October	Week 2	11365_2023_907_OnlinePDF_s200_QC1_01	11365											2023-10-14	36	insert period	PNE	TBLB	1	OP22	CE		e752155	Valid		OP22	Copy Ed Level 1
October	Week 2	11365_2023_907_OnlinePDF_s200_QC1_01	11365											2023-10-14	36	insert space	SPC	REF	1	OP22	CE		e752155	Valid		OP22	Copy Ed Level 1
October	Week 2	11365_2023_907_OnlinePDF_s200_QC1_01	11365											2023-10-14	36	insert period	PNE	TBLB	0	OP22	CE		e752155	Valid		OP22	Copy Ed Level 1
October	Week 2	11365_2023_907_OnlinePDF_s200_QC1_01	11365											2023-10-14	37	insert period	PNE	TBLB	1	OP22	CE		e752155	Valid		OP22	Copy Ed Level 1
October	Week 2	11365_2023_907_OnlinePDF_s200_QC1_01	11365											2023-10-14	37	insert period	PNE	TBLB	0	OP22	CE		e752155	Valid		OP22	Copy Ed Level 1
October	Week 2	11365_2023_907_OnlinePDF_s200_QC1_01	11365											2023-10-14	37	insert period	PNE	TBLB	0	OP22	CE		e752155	Valid		OP22	Copy Ed Level 1
October	Week 2	11365_2023_907_OnlinePDF_s200_QC1_01	11365											2023-10-14	37	insert period	PNE	TBLB	0	OP22	CE		e752155	Valid		OP22	Copy Ed Level 1
October	Week 2	11365_2023_907_OnlinePDF_s200_QC1_01	11365											2023-10-14	38	insert period	PNE	TBLB	0	OP22	CE		e752155	Valid		OP22	Copy Ed Level 1
October	Week 2	11365_2023_907_OnlinePDF_s200_QC1_01	11365											2023-10-14	38	insert period	PNE	TBLB	1	OP22	CE		e752155	Valid		OP22	Copy Ed Level 1
October	Week 2	11365_2023_907_OnlinePDF_s200_QC1_01	11365											2023-10-14	39	UPPERCASE	CSE	REF	1	OP22	CE		e752155	Valid		OP22	Copy Ed Level 1
October	Week 2	11365_2023_907_OnlinePDF_s200_QC1_01	11365											2023-10-14	41	insert space	SPC	REF	1	OP22	CE		e752155	Valid		OP22	Copy Ed Level 1
October	Week 2	11365_2023_907_OnlinePDF_s200_QC1_01	11365											2023-10-14	41	Spell-out	OMD	REF	1	OP22	CE		e752155	Valid		OP22	Copy Ed Level 1
October	Week 2	11468_2023_2092_OnlinePDF_S200_accepted_01	11468			26.88				14	0	Accepted	2	2023-10-13	1	NO ERROR	NON	NON	0	LJ24	PAGN		e752155	Valid		LJ24	Paginator
October	Week 2	11468_2023_2092_OnlinePDF_S200_accepted_01	11468											2023-10-13	1	NO ERROR	NON	NON	0	RA97	CE		e752155	Valid		RA97	Copy Ed Level 1
October	Week 2	11468_2023_2092_OnlinePDF_s200_QC1_01	11468			26.88				14	13	Rejected	1	2023-10-13	2	cross-link sect citation	LNK	PARA	1	RA97	CE		e752155	Valid		RA97	Copy Ed Level 1
October	Week 2	11468_2023_2092_OnlinePDF_s200_QC1_01	11468											2023-10-13	2	cross-link sect citation	LNK	PARA	0	RA97	CE		e752155	Valid		RA97	Copy Ed Level 1
October	Week 2	11468_2023_2092_OnlinePDF_s200_QC1_01	11468											2023-10-13	2	cross-link sect citation	LNK	PARA	0	RA97	CE		e752155	Valid		RA97	Copy Ed Level 1
October	Week 2	11468_2023_2092_OnlinePDF_s200_QC1_01	11468											2023-10-13	4	remove indention	SPC	PARA	1	SPIN	PAGN		e752155	Valid		SPIN	Paginator
October	Week 2	11468_2023_2092_OnlinePDF_s200_QC1_01	11468											2023-10-13	5	remove indention	SPC	PARA	1	SPIN	PAGN		e752155	Valid		SPIN	Paginator
October	Week 2	11468_2023_2092_OnlinePDF_s200_QC1_01	11468											2023-10-13	7	insert space	SPC	TBLB	1	RA97	CE		e752155	Valid		RA97	Copy Ed Level 1
October	Week 2	11468_2023_2092_OnlinePDF_s200_QC1_01	11468											2023-10-13	8	insert space	SPC	TBLB	1	RA97	CE		e752155	Valid		RA97	Copy Ed Level 1
October	Week 2	11468_2023_2092_OnlinePDF_s200_QC1_01	11468											2023-10-13	8	insert space	SPC	TBLB	0	RA97	CE		e752155	Valid		RA97	Copy Ed Level 1
October	Week 2	11468_2023_2092_OnlinePDF_s200_QC1_01	11468											2023-10-13	8	insert space	SPC	TBLB	0	RA97	CE		e752155	Valid		RA97	Copy Ed Level 1
October	Week 2	11468_2023_2092_OnlinePDF_s200_QC1_01	11468											2023-10-13	9	insert space	SPC	TBLB	1	RA97	CE		e752155	Valid		RA97	Copy Ed Level 1
October	Week 2	11468_2023_2092_OnlinePDF_s200_QC1_01	11468											2023-10-13	10	insert space	SPC	TBLB	1	RA97	CE		e752155	Valid		RA97	Copy Ed Level 1
October	Week 2	11468_2023_2092_OnlinePDF_s200_QC1_01	11468											2023-10-13	10	insert space	SPC	TBLB	0	RA97	CE		e752155	Valid		RA97	Copy Ed Level 1
October	Week 2	11468_2023_2092_OnlinePDF_s200_QC1_01	11468											2023-10-13	12	insert space	SPC	TBLB	1	RA97	CE		e752155	Valid		RA97	Copy Ed Level 1
October	Week 2	12393_2023_9358_OnlinePDF_S200_ACCEPTED2_01	12393			67.2				35	0	Accepted	2	2023-10-10	1	no error	NON	NON	0	MS67	PAGN		e752185	Valid		MS67	Paginator
October	Week 2	12393_2023_9358_OnlinePDF_S200_ACCEPTED2_01	12393											2023-10-10	1	no error	NON	NON	0	RA99	CE		e752185	Valid		RA99	Copy Ed Level 1
October	Week 2	12393_2023_9358_OnlinePDF_S200_QC1_01	12393			67.2				35	7	Rejected	1	2023-10-10	3	change to number citation [17]	FRM	PARA	1	RA99	CE		e752185	Valid		RA99	Copy Ed Level 1
October	Week 2	12393_2023_9358_OnlinePDF_S200_QC1_01	12393											2023-10-10	6	truncation (scan same error)	TNT	NON	0	SPIN	PAGN		e752185	Valid		SPIN	Paginator
October	Week 2	12393_2023_9358_OnlinePDF_S200_QC1_01	12393											2023-10-10	10	ligature (scan same error)	SPC	NON	0	SPIN	PAGN		e752185	Valid		SPIN	Paginator
October	Week 2	12393_2023_9358_OnlinePDF_S200_QC1_01	12393											2023-10-10	19	remove	ADT	PARA	1	RA99	CE		e752185	Valid		RA99	Copy Ed Level 1
October	Week 2	12393_2023_9358_OnlinePDF_S200_QC1_01	12393											2023-10-10	20	doi truncation (scan same error)	TNT	NON	0	SPIN	PAGN		e752185	Valid		SPIN	Paginator
October	Week 2	12393_2023_9358_OnlinePDF_S200_QC1_01	12393											2023-10-10	20	remove comma	PNE	REF	1	RA99	CE		e752185	Valid		RA99	Copy Ed Level 1
October	Week 2	12393_2023_9358_OnlinePDF_S200_QC1_01	12393											2023-10-10	26	remove comma	PNE	REF	1	RA99	CE		e752185	Valid		RA99	Copy Ed Level 1
October	Week 2	12393_2023_9358_OnlinePDF_S200_QC1_01	12393											2023-10-10	28	remove comma	PNE	REF	1	RA99	CE		e752185	Valid		RA99	Copy Ed Level 1
October	Week 2	12393_2023_9358_OnlinePDF_S200_QC1_01	12393											2023-10-10	35	please check and confirm if table entries are captured/presented correctly and amend if necessary.	AQF	AQF	1	RA99	CE		e752185	Valid		RA99	Copy Ed Level 1
October	Week 2	12393_2023_9358_OnlinePDF_S200_QC1_01	12393											2023-10-10	35	remove duplicate aqf	AQF	AQF	1	RA99	CE		e752185	Valid		RA99	Copy Ed Level 1
October	Week 2	40670_2023_1917_OnlinePDF_S200_ACCEPTED2_01	40670			13.44				7	0	Accepted		2023-10-10	1	no error	NON	NON	0	MS67	PAGN		e752185	Valid		MS67	Paginator
October	Week 2	40670_2023_1917_OnlinePDF_S200_ACCEPTED2_01	40670											2023-10-10	1	no error	NON	NON	0	OD83	CE		e752185	Valid		OD83	Copy Ed Level 1
October	Week 2	40670_2023_1917_OnlinePDF_S200_QC1_01	40670			13.44				7	5	Rejected	1	2023-10-10	1	orphan (scan same error)	FRM	NON	0	SPIN	PAGN		e752185	Valid		SPIN	Paginator
October	Week 2	40670_2023_1917_OnlinePDF_S200_QC1_01	40670											2023-10-10	2	link to esm1	LNK	PARA	1	OD83	CE		e752185	Valid		OD83	Copy Ed Level 1
October	Week 2	40670_2023_1917_OnlinePDF_S200_QC1_01	40670											2023-10-10	2	link to esm2	LNK	PARA	0	OD83	CE		e752185	Valid		OD83	Copy Ed Level 1
October	Week 2	40670_2023_1917_OnlinePDF_S200_QC1_01	40670											2023-10-10	2	”.	PNE	PARA	1	OD83	CE		e752185	Valid		OD83	Copy Ed Level 1
October	Week 2	40670_2023_1917_OnlinePDF_S200_QC1_01	40670											2023-10-10	5	bold	EMP	TBLB	1	OD83	CE		e752185	Valid		OD83	Copy Ed Level 1
October	Week 2	40670_2023_1917_OnlinePDF_S200_QC1_01	40670											2023-10-10	6	period	PNE	REF	1	OD83	CE		e752185	Valid		OD83	Copy Ed Level 1
October	Week 2	40670_2023_1917_OnlinePDF_S200_QC1_01	40670											2023-10-10	6	period	PNE	REF	0	OD83	CE		e752185	Valid		OD83	Copy Ed Level 1
October	Week 2	40670_2023_1917_OnlinePDF_S200_QC1_01	40670											2023-10-10	6	period	PNE	REF	0	OD83	CE		e752185	Valid		OD83	Copy Ed Level 1
October	Week 2	40670_2023_1917_OnlinePDF_S200_QC1_01	40670											2023-10-10	6	doi truncation (scan same error)	TNT	NON	0	SPIN	PAGN		e752185	Valid		SPIN	Paginator
October	Week 2	40670_2023_1917_OnlinePDF_S200_QC1_01	40670											2023-10-10	6	remove italic emphasis	EMP	REF	1	OD83	CE		e752185	Valid		OD83	Copy Ed Level 1
October	Week 2	40670_2023_1917_OnlinePDF_S200_QC1_01	40670											2023-10-10	6	period	PNE	REF	0	OD83	CE		e752185	Valid		OD83	Copy Ed Level 1
October	Week 2	40670_2023_1917_OnlinePDF_S200_QC1_01	40670											2023-10-10	6	period	PNE	REF	0	OD83	CE		e752185	Valid		OD83	Copy Ed Level 1
October	Week 2	40670_2023_1917_OnlinePDF_S200_QC1_01	40670											2023-10-10	6	period	PNE	REF	0	OD83	CE		e752185	Valid		OD83	Copy Ed Level 1
October	Week 2	40670_2023_1919_OnlinePDF_S200_ACCEPTED2_01	40670			9.6				5	0	Accepted	2	2023-10-10	1	no error	NON	NON	0	MS67	PAGN		e752185	Valid		MS67	Paginator
October	Week 2	40670_2023_1919_OnlinePDF_S200_ACCEPTED2_01	40670											2023-10-10	1	no error	NON	NON	0	RA97	CE		e752185	Valid		RA97	Copy Ed Level 1
October	Week 2	40670_2023_1919_OnlinePDF_S200_QC1_01	40670			9.6				5	6	Rejected	1	2023-10-10	1	add aqf	AQF	AQF	1	RA97	CE		e752185	Valid		RA97	Copy Ed Level 1
October	Week 2	40670_2023_1919_OnlinePDF_S200_QC1_01	40670											2023-10-10	1	smalldash	PNE	PARA	1	RA97	CE		e752185	Valid		RA97	Copy Ed Level 1
October	Week 2	40670_2023_1919_OnlinePDF_S200_QC1_01	40670											2023-10-10	1	period	PNE	AFF	1	RA97	CE		e752185	Valid		RA97	Copy Ed Level 1
October	Week 2	40670_2023_1919_OnlinePDF_S200_QC1_01	40670											2023-10-10	2	remove period then capture as section 2 heading	PNE	HDG	0	RA97	CE		e752185	Valid		RA97	Copy Ed Level 1
October	Week 2	40670_2023_1919_OnlinePDF_S200_QC1_01	40670											2023-10-10	2	remove period then capture as section 2 heading	PNE	HDG	1	RA97	CE		e752185	Valid		RA97	Copy Ed Level 1
October	Week 2	40670_2023_1919_OnlinePDF_S200_QC1_01	40670											2023-10-10	3	remove excess close parenthesis	FRM	FIGC	1	RA97	CE		e752185	Valid		RA97	Copy Ed Level 1
October	Week 2	40670_2023_1919_OnlinePDF_S200_QC1_01	40670											2023-10-10	4	truncation (scan same error)	TNT	NON	0	SPIN	PAGN		e752185	Valid		SPIN	Paginator
October	Week 2	40670_2023_1919_OnlinePDF_S200_QC1_01	40670											2023-10-10	5	please check if the section headings are assigned to appropriate levels.	AQF	AQF	1	RA97	CE		e752185	Valid		RA97	Copy Ed Level 1
October	Week 2	431_2023_5262_OnlinePDF_S200_ACCEPTED_01	431			23.04				12	0	Accepted	2	2023-10-10	1	NO ERROR	NON	NON	0	PQ24	PAGN		e752155	Valid		PQ24	Paginator
October	Week 2	431_2023_5262_OnlinePDF_S200_ACCEPTED_01	431											2023-10-10	1	NO ERROR	NON	NON	0	RB00	CE		e752155	Valid		RB00	Copy Ed Level 1
October	Week 2	431_2023_5262_OnlinePDF_S200_QC1_01	431			23.04				12	17	Rejected	1	2023-10-10	1	insert space	SPC	PARA	1	RB00	CE		e752155	Valid		RB00	Copy Ed Level 1
October	Week 2	431_2023_5262_OnlinePDF_S200_QC1_01	431											2023-10-10	1	Conclusion must capture as NEW paragraph under Abstract.	FRM	PARA	1	RB00	CE		e752155	Valid		RB00	Copy Ed Level 1
October	Week 2	431_2023_5262_OnlinePDF_S200_QC1_01	431											2023-10-10	1	insert space	SPC	PARA	1	RB00	CE		e752155	Valid		RB00	Copy Ed Level 1
October	Week 2	431_2023_5262_OnlinePDF_S200_QC1_01	431											2023-10-10	2	insert space before ref citation	IND	PARA	1	RB00	CE		e752155	Valid		RB00	Copy Ed Level 1
October	Week 2	431_2023_5262_OnlinePDF_S200_QC1_01	431											2023-10-10	3	insert space before ref citation	SPC	PARA	1	RB00	CE		e752155	Valid		RB00	Copy Ed Level 1
October	Week 2	431_2023_5262_OnlinePDF_S200_QC1_01	431											2023-10-10	4	replace by superscripted a, b c,	FRM	TBLB	1	RB00	CE		e752155	Valid		RB00	Copy Ed Level 1
October	Week 2	431_2023_5262_OnlinePDF_S200_QC1_01	431											2023-10-10	4	replace by superscripted C	FRM	TBLB	0	RB00	CE		e752155	Valid		RB00	Copy Ed Level 1
October	Week 2	431_2023_5262_OnlinePDF_S200_QC1_01	431											2023-10-10	4	replace by superscripted c	FRM	TBLB	0	RB00	CE		e752155	Valid		RB00	Copy Ed Level 1
October	Week 2	431_2023_5262_OnlinePDF_S200_QC1_01	431											2023-10-10	4	s.b 3 space indented	SPC	TBLB	1	RB00	CE		e752155	Valid		RB00	Copy Ed Level 1
October	Week 2	431_2023_5262_OnlinePDF_S200_QC1_01	431											2023-10-10	4	s.b 3 space indented	SPC	TBLB	0	RB00	CE		e752155	Valid		RB00	Copy Ed Level 1
October	Week 2	431_2023_5262_OnlinePDF_S200_QC1_01	431											2023-10-10	4	Decimal align	ALG	TBLB	1	RB00	CE		e752155	Valid		RB00	Copy Ed Level 1
October	Week 2	431_2023_5262_OnlinePDF_S200_QC1_01	431											2023-10-10	5	replace by superscripted a, b c,	FRM	TBLB	1	RB00	CE		e752155	Valid		RB00	Copy Ed Level 1
October	Week 2	431_2023_5262_OnlinePDF_S200_QC1_01	431											2023-10-10	6	insert space before ref citation	SPC	PARA	1	RB00	CE		e752155	Valid		RB00	Copy Ed Level 1
October	Week 2	431_2023_5262_OnlinePDF_S200_QC1_01	431											2023-10-10	7	insert space before ref citation	SPC	REF	1	RB00	CE		e752155	Valid		RB00	Copy Ed Level 1
October	Week 2	431_2023_5262_OnlinePDF_S200_QC1_01	431											2023-10-10	8	remove added period	PNE	PARA	1	RB00	CE		e752155	Valid		RB00	Copy Ed Level 1
October	Week 2	431_2023_5262_OnlinePDF_S200_QC1_01	431											2023-10-10	8	insert space before ref citation	SPC	PARA	1	RB00	CE		e752155	Valid		RB00	Copy Ed Level 1
October	Week 2	431_2023_5262_OnlinePDF_S200_QC1_01	431											2023-10-10	9	insert "All named authors meet the International Committee of Medical Journal Editors (ICMJE) criteria for authorship for this article, take responsibility for the integrity of the work as a whole, and have given their approval for this version to be published."	OMD	PARA	1	RB00	CE		e752155	Valid		RB00	Copy Ed Level 1
October	Week 2	431_2023_5262_OnlinePDF_S200_QC1_01	431											2023-10-10	10	Evidence Based Eye Care	CSE	REF	1	RB00	CE		e752155	Valid		RB00	Copy Ed Level 1
October	Week 2	431_2023_5262_OnlinePDF_S200_QC1_01	431											2023-10-10	10	add AQF; Please check if reference [28] is presented correctly.	OMD	AQF	1	RB00	CE		e752155	Valid		RB00	Copy Ed Level 1
October	Week 2	431_2023_5262_OnlinePDF_S200_QC1_01	431											2023-10-10	12	Add AQF; Please check if the affiliation is captured and presented correctly.	OMD	AQF	1	RB00	CE		e752155	Valid		RB00	Copy Ed Level 1
October	Week 2	431_2023_5262_OnlinePDF_S200_QC1_01	431											2023-10-10	12	add AQF; Please check if the captured Authors’ contribution and Competing interests statements are correct.	OMD	AQF	0	RB00	CE		e752155	Valid		RB00	Copy Ed Level 1	changes in ERROR_COUNT
October	Week 2	431_2023_5262_OnlinePDF_S200_QC1_01	431											2023-10-10	12	add AQF; Please check if all tables are presented correctly.	OMD	AQF	0	RB00	CE		e752155	Valid		RB00	Copy Ed Level 1	changes in ERROR_COUNT
October	Week 2	10956_2023_10078_ACC_OnlinePDF_01	10956			26.88				14	0	Accepted	2	2023-10-10	1	NO ERROR	NON	NON	0	OP45	PAGN		vjperez	Valid		OP45	Paginator
October	Week 2	10956_2023_10078_ACC_OnlinePDF_01	10956											2023-10-10	1	NO ERROR	NON	NON	0	QW39	CE		vjperez	Valid		QW39	Copy Ed Level 1
October	Week 2	10956_2023_10078_QC1_OnlinePDF_01	10956			26.88				14	4	Rejected	1	2023-10-11	7	Add to AQF if the Section heading is appropriate in levels	OMD	AQF	1	QW39	CE		vjperez	Valid		QW39	Copy Ed Level 1
October	Week 2	10956_2023_10078_QC1_OnlinePDF_01	10956											2023-10-11	11	s/b "A"	IND	REF	1	QW39	CE		vjperez	Valid		QW39	Copy Ed Level 1
October	Week 2	10956_2023_10078_QC1_OnlinePDF_01	10956											2023-10-11	11	period	PNE	REF	1	QW39	CE		vjperez	Valid		QW39	Copy Ed Level 1
October	Week 2	10956_2023_10078_QC1_OnlinePDF_01	10956											2023-10-11	11	truncation	TNT	PARA	1	SPIN	PAGN		vjperez	Valid		SPIN	Paginator
October	Week 2	10956_2023_10078_QC1_OnlinePDF_01	10956											2023-10-11	12	trncation	TNT	PARA	0	SPIN	PAGN		vjperez	Valid		SPIN	Paginator
October	Week 2	12024_2023_732_ACC_OnlinePDF_01	12024			17.28				9	0	Accepted	2	2023-10-10	1	NO ERROR	NON	NON	0	NB05	PAGN		vjperez	Valid		NB05	Paginator
October	Week 2	12024_2023_732_ACC_OnlinePDF_01	12024											2023-10-10	1	NO ERROR	NON	NON	0	OP25	CE		vjperez	Valid		OP25	Copy Ed Level 1
October	Week 2	12024_2023_732_QC1_OnlinePDF_01	12024			17.28				9	1	Rejected	1	2023-10-10	6	Truncation	TNT	PARA	1	SPIN	PAGN		vjperez	Valid		SPIN	Paginator
October	Week 2	12024_2023_732_QC1_OnlinePDF_01	12024											2023-10-10	7	Truncation	TNT	PARA	0	SPIN	PAGN		vjperez	Valid		SPIN	Paginator
October	Week 2	12024_2023_732_QC1_OnlinePDF_01	12024											2023-10-10	7	Truncation	TNT	PARA	0	SPIN	PAGN		vjperez	Valid		SPIN	Paginator
October	Week 2	12024_2023_732_QC1_OnlinePDF_01	12024											2023-10-10	7	Truncation	TNT	PARA	0	SPIN	PAGN		vjperez	Valid		SPIN	Paginator
October	Week 2	12024_2023_732_QC1_OnlinePDF_01	12024											2023-10-10	7	Truncation	TNT	PARA	0	SPIN	PAGN		vjperez	Valid		SPIN	Paginator
October	Week 2	431_2023_5256_OnlinePDF.Accepted_01	431			5.76				3	0	Accepted	2	2023-10-10	1	NO ERROR	NON	NON	0	OQ68	CE		e752113	Valid		OQ68	Copy Ed Level 1
October	Week 2	431_2023_5256_OnlinePDF.Accepted_01	431											2023-10-10	1	NO ERROR	NON	NON	0	OP45	PAGN		e752113	Valid		OP45	Paginator
October	Week 2	10008_2023_5705_OnlinePDF_S200_ACCEPTED2_01	10008			23.04				12	0	Accepted	2	2023-10-11	1	no error	NON	NON	0	NB05	PAGN		e752185	Valid		NB05	Paginator
October	Week 2	10008_2023_5705_OnlinePDF_S200_ACCEPTED2_01	10008											2023-10-11	1	no error	NON	NON	0	PF92	CE		e752185	Valid		PF92	Copy Ed Level 1
October	Week 2	10008_2023_5705_OnlinePDF_S200_QC1_01	10008			23.04				12	4	Rejected		2023-10-11	1	ligature (scan same error)	SPC	NON	0	SPIN	PAGN		e752185	Valid		SPIN	Paginator
October	Week 2	10008_2023_5705_OnlinePDF_S200_QC1_01	10008											2023-10-11	1	smalldash	PNE	PARA	1	PF92	CE		e752185	Valid		PF92	Copy Ed Level 1
October	Week 2	10008_2023_5705_OnlinePDF_S200_QC1_01	10008											2023-10-11	1	occupy space	SPC	NON	0	SPIN	PAGN		e752185	Valid		SPIN	Paginator
October	Week 2	10008_2023_5705_OnlinePDF_S200_QC1_01	10008											2023-10-11	2	(b)–(d)	FRM	PARA	1	PF92	CE		e752185	Valid		PF92	Copy Ed Level 1
October	Week 2	10008_2023_5705_OnlinePDF_S200_QC1_01	10008											2023-10-11	5	add space	SPC	TBLB	1	PF92	CE		e752185	Valid		PF92	Copy Ed Level 1
October	Week 2	10008_2023_5705_OnlinePDF_S200_QC1_01	10008											2023-10-11	7	fix overlapping	NON	NON	0	SPIN	PAGN		e752185	Valid		SPIN	Paginator
October	Week 2	10008_2023_5705_OnlinePDF_S200_QC1_01	10008											2023-10-11	8	orphan (scan same error)	FRM	NON	0	SPIN	PAGN		e752185	Valid		SPIN	Paginator
October	Week 2	10008_2023_5705_OnlinePDF_S200_QC1_01	10008											2023-10-11	11	appl energy mater	FRM	REF	1	PF92	CE		e752185	Valid		PF92	Copy Ed Level 1
October	Week 2	10008_2023_5705_OnlinePDF_S200_QC1_01	10008											2023-10-11	11	rev mater	FRM	REF	0	PF92	CE		e752185	Valid		PF92	Copy Ed Level 1
October	Week 2	10741_2023_10358_OnlinePDF_S200_ACCEPTED2_01	10741			28.8				15	0	Accepted	2	2023-10-11	1	no error	NON	NON	0	NB05	PAGN		e752185	Valid		NB05	Paginator
October	Week 2	10741_2023_10358_OnlinePDF_S200_ACCEPTED2_01	10741											2023-10-11	1	no error	NON	NON	0	PU40	CE		e752185	Valid		PU40	Copy Ed Level 1
October	Week 2	10741_2023_10358_OnlinePDF_S200_QC1_01	10741			28.8				15	0	Accepted	2	2023-10-11	3	ligature (scan same error)	SPC	NON	0	SPIN	PAGN		e752185	Valid		SPIN	Paginator
October	Week 2	10741_2023_10358_OnlinePDF_S200_QC1_01	10741											2023-10-11	10	fix correct layout (pagi)	NON	NON	0	SPIN	PAGN		e752185	Valid		SPIN	Paginator
October	Week 2	10741_2023_10358_OnlinePDF_S200_QC1_01	10741											2023-10-11	11	truncation (scan same error)	TNT	NON	0	SPIN	PAGN		e752185	Valid		SPIN	Paginator
October	Week 2	10741_2023_10360_OnlinePDF_S200_ACCEPTED2_01	10741			23.04				12	0	Accepted	2	2023-10-11	1	no error	NON	NON	0	PQ24	PAGN		e752185	Valid		PQ24	Paginator
October	Week 2	10741_2023_10360_OnlinePDF_S200_ACCEPTED2_01	10741											2023-10-11	1	no error	NON	NON	0	OD83	CE		e752185	Valid		OD83	Copy Ed Level 1
October	Week 2	10741_2023_10360_OnlinePDF_S200_QC1_01	10741			23.04				12	17	Rejected	1	2023-10-11	1	boehringer ingelheim, sant cugat del valles	PNE	AFF	1	OD83	CE		e752185	Valid		OD83	Copy Ed Level 1
October	Week 2	10741_2023_10360_OnlinePDF_S200_QC1_01	10741											2023-10-11	1	comma	PNE	AFF	1	OD83	CE		e752185	Valid		OD83	Copy Ed Level 1
October	Week 2	10741_2023_10360_OnlinePDF_S200_QC1_01	10741											2023-10-11	3	remove space	SPC	TBLB	1	OD83	CE		e752185	Valid		OD83	Copy Ed Level 1
October	Week 2	10741_2023_10360_OnlinePDF_S200_QC1_01	10741											2023-10-11	3	exchange placement of footnote	FRM	TBLN	1	OD83	CE		e752185	Valid		OD83	Copy Ed Level 1
October	Week 2	10741_2023_10360_OnlinePDF_S200_QC1_01	10741											2023-10-11	3	bold	EMP	TBLB	1	OD83	CE		e752185	Valid		OD83	Copy Ed Level 1
October	Week 2	10741_2023_10360_OnlinePDF_S200_QC1_01	10741											2023-10-11	3	remove space	SPC	TBLB	0	OD83	CE		e752185	Valid		OD83	Copy Ed Level 1
October	Week 2	10741_2023_10360_OnlinePDF_S200_QC1_01	10741											2023-10-11	4	add indent	SPC	TBLB	0	OD83	CE		e752185	Valid		OD83	Copy Ed Level 1
October	Week 2	10741_2023_10360_OnlinePDF_S200_QC1_01	10741											2023-10-11	4	exchange placement of footnote	FRM	TBLN	1	OD83	CE		e752185	Valid		OD83	Copy Ed Level 1
October	Week 2	10741_2023_10360_OnlinePDF_S200_QC1_01	10741											2023-10-11	4	bold	EMP	TBLB	1	OD83	CE		e752185	Valid		OD83	Copy Ed Level 1
October	Week 2	10741_2023_10360_OnlinePDF_S200_QC1_01	10741											2023-10-11	4	capture as bullet (scan)	FRM	TBLB	0	OD83	CE		e752185	Valid		OD83	Copy Ed Level 1
October	Week 2	10741_2023_10360_OnlinePDF_S200_QC1_01	10741											2023-10-11	4	capture as the table head only	FRM	TBLB	1	OD83	CE		e752185	Valid		OD83	Copy Ed Level 1
October	Week 2	10741_2023_10360_OnlinePDF_S200_QC1_01	10741											2023-10-11	4	remove line	FRM	TBLB	1	OD83	CE		e752185	Valid		OD83	Copy Ed Level 1
October	Week 2	10741_2023_10360_OnlinePDF_S200_QC1_01	10741											2023-10-11	4	exchange placement of footnote	FRM	TBLN	1	OD83	CE		e752185	Valid		OD83	Copy Ed Level 1
October	Week 2	10741_2023_10360_OnlinePDF_S200_QC1_01	10741											2023-10-11	4	add indent	SPC	TBLB	1	OD83	CE		e752185	Valid		OD83	Copy Ed Level 1
October	Week 2	10741_2023_10360_OnlinePDF_S200_QC1_01	10741											2023-10-11	6	period	PNE	TBLB	1	OD83	CE		e752185	Valid		OD83	Copy Ed Level 1
October	Week 2	10741_2023_10360_OnlinePDF_S200_QC1_01	10741											2023-10-11	6	s/b normal asterisk (remove from superscript)	EMP	TBLB	1	OD83	CE		e752185	Valid		OD83	Copy Ed Level 1
October	Week 2	10741_2023_10360_OnlinePDF_S200_QC1_01	10741											2023-10-11	6	fix correct sequence of table footnote format	FRM	TBLN	1	OD83	CE		e752185	Valid		OD83	Copy Ed Level 1
October	Week 2	10741_2023_10360_OnlinePDF_S200_QC1_01	10741											2023-10-11	6	change to endash	PNE	TBLB	0	OD83	CE		e752185	Valid		OD83	Copy Ed Level 1
October	Week 2	10741_2023_10360_OnlinePDF_S200_QC1_01	10741											2023-10-11	6	bold	EMP	TBLB	1	OD83	CE		e752185	Valid		OD83	Copy Ed Level 1
October	Week 2	10741_2023_10360_OnlinePDF_S200_QC1_01	10741											2023-10-11	7	exchange placement of footnote	EMP	TBLN	1	OD83	CE		e752185	Valid		OD83	Copy Ed Level 1
October	Week 2	10741_2023_10360_OnlinePDF_S200_QC1_01	10741											2023-10-11	7	bold	EMP	TBLB	1	OD83	CE		e752185	Valid		OD83	Copy Ed Level 1
October	Week 2	10741_2023_10360_OnlinePDF_S200_QC1_01	10741											2023-10-11	9	truncation (scan same error)	TNT	NON	0	SPIN	PAGN		e752185	Valid		SPIN	Paginator
October	Week 2	10741_2023_10360_OnlinePDF_S200_QC1_01	10741											2023-10-11	12	"declarations"	AQF	AQF	0	OD83	CE		e752185	Valid		OD83	Copy Ed Level 1
October	Week 2	10741_2023_10360_OnlinePDF_S200_QC1_01	10741											2023-10-11	12	remove ]	AQF	AQF	0	OD83	CE		e752185	Valid		OD83	Copy Ed Level 1
October	Week 2	10741_2023_10360_OnlinePDF_S200_QC1_01	10741											2023-10-11	12	electronic supplementary material [supplementary material and supplementary fig. 1] are cited but not provided in author packaged. kindly check and provide the same.	AQF	AQF	0	OD83	CE		e752185	Valid		OD83	Copy Ed Level 1
October	Week 2	11269_2023_3632_OnlinePDF_REJECTED_01	11269			51.84				27	31	Rejected	1	2023-10-11	1	remove	IND	AFF	0	OP33	CE		e753640	Valid		OP33	Copy Ed Level 1
October	Week 2	11269_2023_3632_OnlinePDF_REJECTED_01	11269											2023-10-11	1	SCAN ALL FIX LAYOUT INCLUDING LIGATURES, TRUNCATION, ORPHAN, SPACING,FIGS AND TABLES PLACEMENT	SPC	HDG	1	SPIN	PAGN		e753640	Valid		SPIN	Paginator
October	Week 2	11269_2023_3632_OnlinePDF_REJECTED_01	11269											2023-10-11	1	Civil Engineering, Hydraulic Structures	IND	AFF	1	OP33	CE		e753640	Valid		OP33	Copy Ed Level 1
October	Week 2	11269_2023_3632_OnlinePDF_REJECTED_01	11269											2023-10-11	3	fix linking; s/b link in Sect10 Comparative Performance	LNK	PARA	0	OP33	CE		e753640	Valid		OP33	Copy Ed Level 1
October	Week 2	11269_2023_3632_OnlinePDF_REJECTED_01	11269											2023-10-11	3	s/b "i"; Add AQF	FRM	HDG	1	OP33	CE		e753640	Valid		OP33	Copy Ed Level 1
October	Week 2	11269_2023_3632_OnlinePDF_REJECTED_01	11269											2023-10-11	3	s/b Section 6 fix linking; Sec 12 Conclusion Add AQF	LNK	PARA	0	OP33	CE		e753640	Valid		OP33	Copy Ed Level 1
October	Week 2	11269_2023_3632_OnlinePDF_REJECTED_01	11269											2023-10-11	3	fix linking; s.b link in Sec7 Results and Implementation	LNK	PARA	1	OP33	CE		e753640	Valid		OP33	Copy Ed Level 1
October	Week 2	11269_2023_3632_OnlinePDF_REJECTED_01	11269											2023-10-11	4	REMOVE	adt	FIGC	1	op33	CE		e753640	Valid		op33	Copy Ed Level 1
October	Week 2	11269_2023_3632_OnlinePDF_REJECTED_01	11269											2023-10-11	4	Fix image data	MSD	FIGC	1	KX58	ARTWORK		e753640	Valid		KX58	Artwork
October	Week 2	11269_2023_3632_OnlinePDF_REJECTED_01	11269											2023-10-11	5	Please check the suggested running page title if appropriate. Otherwise, please provide short running title with maximum of 65 characters including spaces.	AQF	AQF	0	OP33	CE		e753640	Valid		OP33	Copy Ed Level 1
October	Week 2	11269_2023_3632_OnlinePDF_REJECTED_01	11269											2023-10-11	5	missing data	OMD	FIGC	1	KX58	ARTWORK		e753640	Valid		KX58	Artwork
October	Week 2	11269_2023_3632_OnlinePDF_REJECTED_01	11269											2023-10-11	7	Equation 14 has been modify. Please check if the suggested presentation is appropriate and amend as necessary.	AQF	AQF	0	OP33	CE		e753640	Valid		OP33	Copy Ed Level 1
October	Week 2	11269_2023_3632_OnlinePDF_REJECTED_01	11269											2023-10-11	7	UnorderedList=None	FRM	PARA	1	OP33	CE		e753640	Valid		OP33	Copy Ed Level 1
October	Week 2	11269_2023_3632_OnlinePDF_REJECTED_01	11269											2023-10-11	7	{t}^{*}=\left\{\begin{array}{cc}a{\left({r}^{*}\right)}^{-b}-0.5 &{r}^{*}>2\\ 0,& {r}^{*}\le 2\end{array}\right.	frm	EQ	1	OP33	CE		e753640	Valid		OP33	Copy Ed Level 1
October	Week 2	11269_2023_3632_OnlinePDF_REJECTED_01	11269											2023-10-11	8	uppercase	CSE	HDG	1	OP33	CE		e753640	Valid		OP33	Copy Ed Level 1
October	Week 2	11269_2023_3632_OnlinePDF_REJECTED_01	11269											2023-10-11	8	PRESENT DATA AS PER SOURCE	IND	TBLB	1	OP33	CE		e753640	Valid		OP33	Copy Ed Level 1
October	Week 2	11269_2023_3632_OnlinePDF_REJECTED_01	11269											2023-10-11	9	PRESENT DATA AS PER SOURCE	IND	TBLB	1	OP33	CE		e753640	Valid		OP33	Copy Ed Level 1
October	Week 2	11269_2023_3632_OnlinePDF_REJECTED_01	11269											2023-10-11	9	s/b indented	ALG	PARA	1	SPIN	PAGN		e753640	Valid		SPIN	Paginator
October	Week 2	11269_2023_3632_OnlinePDF_REJECTED_01	11269											2023-10-11	10	LINK APPENDIX	LNK	PARA	1	op33	CE		e753640	Valid		op33	Copy Ed Level 1
October	Week 2	11269_2023_3632_OnlinePDF_REJECTED_01	11269											2023-10-11	10	REMOVE	frm	PARA	1	op33	CE		e753640	Valid		op33	Copy Ed Level 1
October	Week 2	11269_2023_3632_OnlinePDF_REJECTED_01	11269											2023-10-11	11	remove	adt	PARA	1	op33	CE		e753640	Valid		op33	Copy Ed Level 1
October	Week 2	11269_2023_3632_OnlinePDF_REJECTED_01	11269											2023-10-11	12	Fix linking; s/b link in Section 5 "River Channel Morphology Model (RCMM)	LNK	PARA	1	OP33	CE		e753640	Valid		OP33	Copy Ed Level 1
October	Week 2	11269_2023_3632_OnlinePDF_REJECTED_01	11269											2023-10-11	12	insert space bef and after =	spc	PARA	1	op33	CE		e753640	Valid		op33	Copy Ed Level 1
October	Week 2	11269_2023_3632_OnlinePDF_REJECTED_01	11269											2023-10-11	12	remove added data	adt	PARA	1	op33	CE		e753640	Valid		op33	Copy Ed Level 1
October	Week 2	11269_2023_3632_OnlinePDF_REJECTED_01	11269											2023-10-11	12	and	frm	PARA	1	op33	CE		e753640	Valid		op33	Copy Ed Level 1
October	Week 2	11269_2023_3632_OnlinePDF_REJECTED_01	11269											2023-10-11	14	PRESENT DATA AS PER SOURCE	IND	TBLB	1	OP33	CE		e753640	Valid		OP33	Copy Ed Level 1
October	Week 2	11269_2023_3632_OnlinePDF_REJECTED_01	11269											2023-10-11	15	BOLD; for consistency	emp	FIGC	0	KX58	ARTWORK		e753640	Valid		KX58	Artwork
October	Week 2	11269_2023_3632_OnlinePDF_REJECTED_01	11269											2023-10-11	16	PRESENT DATA AS PER SOURCE	IND	TBLB	1	OP33	CE		e753640	Valid		OP33	Copy Ed Level 1
October	Week 2	11269_2023_3632_OnlinePDF_REJECTED_01	11269											2023-10-11	17	ADD AQF	AQF	AQF	1	OP33	CE		e753640	Valid		OP33	Copy Ed Level 1
October	Week 2	11269_2023_3632_OnlinePDF_REJECTED_01	11269											2023-10-11	17	Add AQF Please check if Appendix section is captured/presented correctly.	AQF	AQF	0	OP33	CE		e753640	Valid		OP33	Copy Ed Level 1
October	Week 2	11269_2023_3632_OnlinePDF_REJECTED_01	11269											2023-10-11	17	REMOVE	frm	hdg	1	op33	CE		e753640	Valid		op33	Copy Ed Level 1
October	Week 2	11269_2023_3632_OnlinePDF_REJECTED_01	11269											2023-10-11	21	Data highlighted in yellow found in table of Case Study II under Appendix was capture in bold emphasis. Please check and provide its significance.	AQF	AQF	1	OP33	CE		e753640	Valid		OP33	Copy Ed Level 1
October	Week 2	11269_2023_3632_OnlinePDF_REJECTED_01	11269											2023-10-11	21	BOLD	frm	TBLB	1	op33	CE		e753640	Valid		op33	Copy Ed Level 1
October	Week 2	11269_2023_3632_OnlinePDF_REJECTED_01	11269											2023-10-11	24	Neural Comput Appl	FRM	REF	0	OP33	CE		e753640	Valid		OP33	Copy Ed Level 1
October	Week 2	11269_2023_3632_OnlinePDF_REJECTED_01	11269											2023-10-11	24	J Hydrol	FRM	REF	0	OP33	CE		e753640	Valid		OP33	Copy Ed Level 1
October	Week 2	11269_2023_3632_OnlinePDF_REJECTED_01	11269											2023-10-11	24	J Hydrol	FRM	REF	0	OP33	CE		e753640	Valid		OP33	Copy Ed Level 1
October	Week 2	11269_2023_3632_OnlinePDF_REJECTED_01	11269											2023-10-11	24	Sustain Water Resour Manag	FRM	REF	0	OP33	CE		e753640	Valid		OP33	Copy Ed Level 1
October	Week 2	11269_2023_3632_OnlinePDF_REJECTED_01	11269											2023-10-11	24	J Hydrol	FRM	REF	0	OP33	CE		e753640	Valid		OP33	Copy Ed Level 1
October	Week 2	11269_2023_3632_OnlinePDF_REJECTED_01	11269											2023-10-11	24	Comput Geosc	FRM	REF	0	OP33	CE		e753640	Valid		OP33	Copy Ed Level 1
October	Week 2	11269_2023_3632_OnlinePDF_REJECTED_01	11269											2023-10-11	24	Eng Fail Anal	FRM	REF	0	OP33	CE		e753640	Valid		OP33	Copy Ed Level 1
October	Week 2	11269_2023_3632_OnlinePDF_REJECTED_01	11269											2023-10-11	24	Int J Sediment Res	FRM	REF	0	OP33	CE		e753640	Valid		OP33	Copy Ed Level 1
October	Week 2	11269_2023_3632_OnlinePDF_REJECTED_01	11269											2023-10-11	24	Estuar Coast Shelf Sci	FRM	REF	0	OP33	CE		e753640	Valid		OP33	Copy Ed Level 1
October	Week 2	11269_2023_3632_OnlinePDF_REJECTED_01	11269											2023-10-11	24	Water Resour Manag	FRM	REF	1	OP33	CE		e753640	Valid		OP33	Copy Ed Level 1
October	Week 2	11269_2023_3632_OnlinePDF_REJECTED_01	11269											2023-10-11	25	J Hydrol Eng	FRM	REF	1	OP33	CE		e753640	Valid		OP33	Copy Ed Level 1	changes in ERROR_COUNT
October	Week 2	11269_2023_3632_OnlinePDF_REJECTED_01	11269											2023-10-11	25	J Hydrol Eng	FRM	REF	0	OP33	CE		e753640	Valid		OP33	Copy Ed Level 1
October	Week 2	11269_2023_3632_OnlinePDF_REJECTED_01	11269											2023-10-11	25	Int J Digit Earth	FRM	REF	0	OP33	CE		e753640	Valid		OP33	Copy Ed Level 1
October	Week 2	11269_2023_3632_OnlinePDF_REJECTED_01	11269											2023-10-11	25	Photogramm Eng Remote Sensing	FRM	REF	0	OP33	CE		e753640	Valid		OP33	Copy Ed Level 1
October	Week 2	11269_2023_3632_OnlinePDF_REJECTED_01	11269											2023-10-11	25	Water Resour Manag	FRM	REF	0	OP33	CE		e753640	Valid		OP33	Copy Ed Level 1
October	Week 2	11269_2023_3632_OnlinePDF_REJECTED_01	11269											2023-10-11	25	Water Resour Manag	FRM	REF	0	OP33	CE		e753640	Valid		OP33	Copy Ed Level 1
October	Week 2	11269_2023_3632_OnlinePDF_REJECTED_01	11269											2023-10-11	25	J Hydrol	FRM	REF	0	OP33	CE		e753640	Valid		OP33	Copy Ed Level 1
October	Week 2	11269_2023_3632_OnlinePDF_REJECTED_01	11269											2023-10-11	25	s/b ndash	PNE	REF	1	OP33	CE		e753640	Valid		OP33	Copy Ed Level 1
October	Week 2	11269_2023_3632_OnlinePDF_REJECTED_01	11269											2023-10-11	25	ndash	pne	ref	0	op33	CE		e753640	Valid		op33	Copy Ed Level 1	changes in ERROR_COUNT
October	Week 2	11269_2023_3632_OnlinePDF_REJECTED_01	11269											2023-10-11	25	Int J Environ Res Public Health	FRM	REF	0	OP33	CE		e753640	Valid		OP33	Copy Ed Level 1
October	Week 2	11269_2023_3632_OnlinePDF_REJECTED_01	11269											2023-10-11	25	Water Resour Manag	FRM	REF	0	OP33	CE		e753640	Valid		OP33	Copy Ed Level 1
October	Week 2	11269_2023_3632_OnlinePDF_REJECTED_01	11269											2023-10-11	25	J Hydrol	FRM	REF	0	OP33	CE		e753640	Valid		OP33	Copy Ed Level 1
October	Week 2	11269_2023_3632_OnlinePDF_REJECTED_01	11269											2023-10-11	25	Water Resour Manag	FRM	REF	0	OP33	CE		e753640	Valid		OP33	Copy Ed Level 1
October	Week 2	11269_2023_3632_OnlinePDF_REJECTED_01	11269											2023-10-11	25	Water Resour Manag	FRM	REF	0	OP33	CE		e753640	Valid		OP33	Copy Ed Level 1
October	Week 2	11269_2023_3632_OnlinePDF_REJECTED_01	11269											2023-10-11	25	Flow Meas Instrum	FRM	REF	0	OP33	CE		e753640	Valid		OP33	Copy Ed Level 1
October	Week 2	11269_2023_3632_OnlinePDF_REJECTED_01	11269											2023-10-11	25	J Geophys Res Earth Surf	FRM	REF	0	OP33	CE		e753640	Valid		OP33	Copy Ed Level 1
October	Week 2	11269_2023_3632_OnlinePDF_REJECTED_01	11269											2023-10-11	25	Ecol Inform	FRM	REF	1	OP33	CE		e753640	Valid		OP33	Copy Ed Level 1
October	Week 2	11269_2023_3632_OnlinePDF_REJECTED_01	11269											2023-10-11	26	Please check and confirm if Affiliations 1 and 2 are different, as they were almost identically captured.	AQF	AQF	0	OP33	CE		e753640	Valid		OP33	Copy Ed Level 1
October	Week 2	11269_2023_3632_OnlinePDF_REJECTED_01	11269											2023-10-11	26	Please provide the complete bibliographic information of references "Intelmann (2006), Mai et al. (2020), Nittrouer et al. (2008)"	AQF	AQF	0	OP33	CE		e753640	Valid		OP33	Copy Ed Level 1
October	Week 2	11269_2023_3632_OnlinePDF_REJECTED_01	11269											2023-10-11	26	Please check if tables, table entries and captions are captured/presented correctly.	AQF	AQF	0	OP33	CE		e753640	Valid		OP33	Copy Ed Level 1
October	Week 2	11269_2023_3632_OnlinePDF_REJECTED_01	11269											2023-10-11	26	Figure 4, 5, 8, 9, 10, 11, and 12 are blurred, let us know if we will proceed as is, otherwise kindly provide replacements with good quality, SHOULD BE in .eps or pdf format. If the replacement still blurred, we will proceed with the most usable figures.	AQF	AQF	1	OP33	CE		e753640	Valid		OP33	Copy Ed Level 1
October	Week 2	11269_2023_3632_OnlinePDF_REJECTED_01	11269											2023-10-11	27	Jafari-Asl et al. (2020), Preetha et al. (2021), Sarkhosh et al. (2021), Seghier et al. (2021), and Shahapure et al. (2010)	AQF	AQF	0	OP33	CE		e753640	Valid		OP33	Copy Ed Level 1
October	Week 2	13178_2023_894_OnlinePDF_S200_ACCEPTED2_01	13178			42.24				22	0	Accepted	2	2023-10-11	1	no error	NON	NON	0	PQ24	PAGN		e752185	Valid		PQ24	Paginator
October	Week 2	13178_2023_894_OnlinePDF_S200_ACCEPTED2_01	13178											2023-10-11	1	no error	NON	NON	0	RB03	CE		e752185	Valid		RB03	Copy Ed Level 1
October	Week 2	13178_2023_894_OnlinePDF_S200_QC1_01	13178			42.24				22	20	Rejected	1	2023-10-11	1	smalldash	PNE	PARA	1	RB03	CE		e752185	Valid		RB03	Copy Ed Level 1
October	Week 2	13178_2023_894_OnlinePDF_S200_QC1_01	13178											2023-10-11	1	smalldash	PNE	PARA	0	RB03	CE		e752185	Valid		RB03	Copy Ed Level 1
October	Week 2	13178_2023_894_OnlinePDF_S200_QC1_01	13178											2023-10-11	1	truncation (scan same error)	TNT	NON	0	SPIN	PAGN		e752185	Valid		SPIN	Paginator
October	Week 2	13178_2023_894_OnlinePDF_S200_QC1_01	13178											2023-10-11	1	manhattan, 301 justin hall, 1324 lovers ln	FRM	AFF	1	RB03	CE		e752185	Valid		RB03	Copy Ed Level 1
[truncated: 3,331 more rows]

## Sheet: Weekly
PERFORMANCE
	Key Performance Indicator (KPI)		Week 1	Week 2	Week 3	Week 4	Week 5	Week 6	Week 7	Week 8	Week 9	Week 10	Week 11	Week 12	Week 13	Week 14	Week 15
			10/01-10/07	10/08-10/14	10/15-10/21	10/22-10/31
	Acceptance Rating		0.0813953	0.0119048	0	0.0123457	-	-	-	-	-	-	-	-	-	-	-
	No. of Inspected (1st)		86	84	59	81	0	0	0	0	0	0	0	0	0	0	0
	No. of Accept (1st)		7	1	0	1	0	0	0	0	0	0	0	0	0	0	0
	SubmissionPerformance		1.91667	1.95775	1.95745	1.98214	-	-	-	-	-	-	-	-	-	-	-
	No. of Accepted files		72	71	47	56	0	0	0	0	0	0	0	0	0	0	0
	No. of Submission		138	139	92	111	0	0	0	0	0	0	0	0	0	0	0
	Error per Page		0.290263	0.29842	0.32947	0.352993	-	-	-	-	-	-	-	-	-	-	-
	Total Page(s)		2701	2721	1812	2272	0	0	0	0	0	0	0	0	0	0	0
	Total Error(s)		784	812	597	802	0	0	0	0	0	0	0	0	0	0	0
	Total Error(s)		800	826	597	806	0	0	0	0	0	0	0	0	0	0	0
	Pass 1 Errors		796	806	597	805	0	0	0	0	0	0	0	0	0	0	0
	Pass 1 %		0.995	0.975787	1	0.998759	#DIV/0!	#DIV/0!	#DIV/0!	#DIV/0!	#DIV/0!	#DIV/0!	#DIV/0!	#DIV/0!	#DIV/0!	#DIV/0!	#DIV/0!
	Pass 2 onwards Errors		4	20	0	1	0	0	0	0	0	0	0	0	0	0	0
	Pass 2 onwards %		0.005	0.0242131	0	0.00124069	#DIV/0!	#DIV/0!	#DIV/0!	#DIV/0!	#DIV/0!	#DIV/0!	#DIV/0!	#DIV/0!	#DIV/0!	#DIV/0!	#DIV/0!
ERROR DISTRIBUTION
	Error Type		Week 1	Week 2	Week 3	Week 4	Week 5	Week 6	Week 7	Week 8	Week 9	Week 10	Week 11	Week 12	Week 13	Week 14	Week 15
ADT	Added data		33	23	40	27	0	0	0	0	0	0	0	0	0	0	0
IND	Incorrect Data		78	92	106	153	0	0	0	0	0	0	0	0	0	0	0
OMD	Omitted Data		39	29	25	13	0	0	0	0	0	0	0	0	0	0	0
MSD	Misplaced Data		18	15	26	20	0	0	0	0	0	0	0	0	0	0	0
TYP	Typographical error		0	0	0	0	0	0	0	0	0	0	0	0	0	0	0
ENT	Entity Error		0	0	0	0	0	0	0	0	0	0	0	0	0	0	0
SPC	Spacing error		108	131	53	81	0	0	0	0	0	0	0	0	0	0	0
CSE	Casing error		29	27	23	25	0	0	0	0	0	0	0	0	0	0	0
PNE	Punctutation error		81	90	21	70	0	0	0	0	0	0	0	0	0	0	0
EMP	Emphasis error		34	44	28	36	0	0	0	0	0	0	0	0	0	0	0
LOG	Log error		0	0	0	0	0	0	0	0	0	0	0	0	0	0	0
ALG	Alignment		19	28	9	10	0	0	0	0	0	0	0	0	0	0	0
FRM	Formatting		164	137	122	207	0	0	0	0	0	0	0	0	0	0	0
ART	Artwork error		0	0	0	0	0	0	0	0	0	0	0	0	0	0	0
AQF	Author Query		28	50	47	47	0	0	0	0	0	0	0	0	0	0	0
LNK	Linking Error		41	52	19	29	0	0	0	0	0	0	0	0	0	0	0
TNT	Truncation error		110	93	72	84	0	0	0	0	0	0	0	0	0	0	0
CNC	Correction not carried-out		0	0	0	0	0	0	0	0	0	0	0	0	0	0	0
MQC	Missed during Quality Checking		0	0	0	0	0	0	0	0	0	0	0	0	0	0	0
ICM	Introduced Correction during Modification		0	0	0	0	0	0	0	0	0	0	0	0	0	0	0
	TOTAL		782	811	591	802	0	0	0	0	0	0	0	0	0	0	0
									24
	Error Location		Week 1	Week 2	Week 3	Week 4	Week 5	Week 6	Week 7	Week 8	Week 9	Week 10	Week 11	Week 12	Week 13	Week 14	Week 15
ABS	Abstract		1	1	4	1	0	0	0	0	0	0	0	0	0	0	0
AFF	Affiliation/ORCID		24	14	23	18	0	0	0	0	0	0	0	0	0	0	0
APP	Appendix		0	0	0	0	0	0	0	0		0	0	0	0	0	0
AQF	AQF No. and/or Form		49	49	27	32	0	0	0	0	0	0	0	0	0	0	0
ART	ArticleTitle		5	13	13	9	0	0	0	0	0	0	0	0	0	0	0
ARTN	Article note		2	1	0	0	0	0	0	0	0	0	0	0	0	0	0
ARTS	Article Subtitle		0	0	0	0	0	0	0	0	0	0	0	0	0	0	0
AU	Author Name		10	7	2	8	0	0	0	0	0	0	0	0	0	0	0
BIO	Biography /About the Author		0	0	0	0	0	0	0	0	0	0	0	0	0	0	0
BKM	Bookmark		0	0	0	0	0	0	0	0	0	0	0	0	0	0	0
BLQ	Block Quote		0	0	0	0	0	0	0	0	0	0	0	0	0	0	0
COI	Conflict of Interest / Funding		1	1	0	0	0	0	0	0	0	0	0	0	0	0	0
CORR	Corrupted File		0	0	0	0	0	0	0	0	0	0	0	0	0	0	0
CVR	Cover		0	0	0	0	0	0	0	0	0	0	0	0	0	0	0
CYP	Copyright		0	0	0	0	0	0	0	0	0	0	0	0	0	0	0
DATE	History Date (Receive/Revise/Publish)		0	0	0	0	0	0	0	0	0	0	0	0	0	0	0
EMAIL	Email		4	4	0	0	0	0	0	0	0	0	0	0	0	0	0
EQ	Equation		29	21	23	14	0	0	0	0	0	0	0	0	0	0	0
ESM	ESM		0	0	0	0	0	0	0	0	0	0	0	0	0	0	0
FIG	Figure		0	0	24	33	0	0	0	0	0	0	0	0	0	0	0
FIGC	Figure Caption		40	25	12	20	0	0	0	0	0	0	0	0	0	0	0
FNT	Footnote		12	21	0	4	0	0	0	0	0	0	0	0	0	0	0
HDG	Heading		73	72	75	84	0	0	0	0	0	0	0	0	0	0	0
IND	Index		0	0	0	0	0	0	0	0	0	0	0	0	0	0	0
JBS	Jobsheet		0	0	0	0	0	0	0	0	0	0	0	0	0	0	0
KEYWORDS	Keywords		2	2	0	0	0	0	0	0	0	0	0	0	0	0	0
LOGO	Logo		0	0	0	0	0	0	0	0	0	0	0	0	0	0	0
LST	List		0	3	2	1	0	0	0	0	0	0	0	0	0	0	0
NON	No Error		4	3	10	0	0	0	0	0	0	0	0	0	0	0	0
PAGN	Pagenumber		0	0	0	0	0	0	0	0	0	0	0	0	0	0	0
PARA	Paragraph		324	308	194	294	0	0	0	0	0	0	0	0	0	0	0
PUB	Publisher Note		0	0	0	0	0	0	0	0	0	0	0	0	0	0	0
REF	References		126	143	106	154	0	0	0	0	0	0	0	0	0	0	0
REP	Reports		0	0	0	0	0	0	0	0	0	0	0	0	0	0	0
RNH	Running Head		0	0	0	0	0	0	0	0	0	0	0	0	0	0	0
TBLB	Table Body		61	104	28	109	0	0	0	0	0	0	0	0	0	0	0
TBLC	Table Caption		0	0	1	2	0	0	0	0	0	0	0	0	0	0	0
TBLN	Table FootNote		17	20	0	19	0	0	0	0	0	0	0	0	0	0	0
TOC	Table of Contents		0	0	0	0	0	0	0	0	0	0	0	0	0	0	0
URL	URL		0	0	0	0	0	0	0	0	0	0	0	0	0	0	0
	Total		784	812	544	802	0	0	0	0	0	0	0	0	0	0	0
	Process with error		Week 1	Week 2	Week 3	Week 4	Week 5	Week 6	Week 7	Week 8	Week 9	Week 10	Week 11	Week 12	Week 13	Week 14	Week 15
	Pre-Editing		0	0	0	0	0	0	0	0	0	0	0	0	0	0	0
CE	Copy Editing		541	599	376	536	0	0	0	0	0	0	0	0	0	0	0
ARTWORK	ARTWORK		9	3	4	9	0	0	0	0	0	0	0	0	0	0	0
PAGN	Pagination		234	210	217	257	0	0	0	0	0	0	0	0	0	0	0
AC	Author Correction		0	0	0	0	0	0	0	0	0	0	0	0	0	0	0
QC	Quality Check		0	0	0	0	0	0	0	0	0	0	0	0	0	0	0
	Dataset/XML/PDF		0	0	0	0	0	0	0	0	0	0	0	0	0	0	0
	Total		784	812	597	802	0	0	0	0	0	0	0	0	0	0	0
	Validity of error		Week 1	Week 2	Week 3	Week 4	Week 5	Week 6	Week 7	Week 8	Week 9	Week 10	Week 11	Week 12	Week 13	Week 14	Week 15
	Valid		784	812	597	802	0	0	0	0	0	0	0	0	0	0	0
	Valid %		1	1	1	1	-	-	-	-	-	-	-	-	-	-	-
	Invalid		0	0	0	0	0	0	0	0	0	0	0	0	0	0	0
	Invalid %		0	0	0	0	-	-	-	-	-	-	-	-	-	-	-
	Total Errors		784	812	597	802	0	0	0	0	0	0	0	0	0	0	0
ERRING STAFF
Batch No	Position	Erring Staff	Week 1	Week 2	Week 3	Week 4	Week 5	Week 6	Week 7	Week 8	Week 9	Week 10	Week 11	Week 12	Week 13	Week 14	Week 15
HT51	Ronnel Tiosan	Artwork	1	0	0	0	0	0	0	0	0	0	0	0	0	0	0
KX58	John Paul Obnial	Artwork	1	2	2	3	0	0	0	0	0	0	0	0	0	0	0
FC73	John Bren Napiza	Artwork	0	1	0	0	0	0	0	0	0	0	0	0	0	0	0
2766	Stephanie Ann Del Rosario So	Artwork	4	0	0	5	0	0	0	0	0	0	0	0	0	0	0
NB21	John Michael Langgam Elnasin	Artwork	0	0	2	1	0	0	0	0	0	0	0	0	0	0	0
OP36	Dian Tandang	Author Correction	0	0	0	0	0	0	0	0	0	0	0	0	0	0	0
FY92	Catherine Dumlao	Author Correction	0	0	0	0	0	0	0	0	0	0	0	0	0	0	0
OC97	Christian Mercado	Author Correction	0	0	0	0	0	0	0	0	0	0	0	0	0	0	0
OP37	Janille Maala	Author Correction	0	0	0	0	0	0	0	0	0	0	0	0	0	0	0
GG07	Arturo Yesan	Author Correction	0	0	0	0	0	0	0	0	0	0	0	0	0	0	0
PF91	Rhundel June Torres Pechada	Author Correction	0	0	0	0	0	0	0	0	0	0	0	0	0	0	0
PF87	Juan Miguel Sunga Casin	Author Correction	0	0	0	0	0	0	0	0	0	0	0	0	0	0	0
OP33	Jenny Rose Galura	Copy Editing	37	50	17	38	0	0	0	0	0	0	0	0	0	0	0
OD83	Mar Lopez	Copy Editing	26	39	34	47	0	0	0	0	0	0	0	0	0	0	0
NI52	John Renzo Contado Evangelista	Copy Editing	37	51	8	35	0	0	0	0	0	0	0	0	0	0	0
FZ00	Rolando Rempillo	Copy Editing	3	9	0	1	0	0	0	0	0	0	0	0	0	0	0
OP22	Jeffrey Antoniano	Copy Editing	12	28	21	46	0	0	0	0	0	0	0	0	0	0	0
OP25	Mark Jay Vargas	Copy Editing	0	6	4	0	0	0	0	0	0	0	0	0	0	0	0
RB02	Kyle Austria Alvarado	Copy Editing	34	43	42	97	0	0	0	0	0	0	0	0	0	0	0
OQ68	Juvelyn Torririt	Copy Editing	8	4	1	1	0	0	0	0	0	0	0	0	0	0	0
PF86	Azriel Bajita Bandillo	Copy Editing	6	6	3	1	0	0	0	0	0	0	0	0	0	0	0
RB01	Franz Lawrence Fanoga	Copy Editing	58	40	14	18	0	0	0	0	0	0	0	0	0	0	0
PF89	Mae Nicole Ceneta Mejiano	Copy Editing	5	34	22	19	0	0	0	0	0	0	0	0	0	0	0
PF92	Sharmaine Marundan Peñamante	Copy Editing	6	12	4	36	0	0	0	0	0	0	0	0	0	0	0
PU38	April Almadovar	Copy Editing	52	31	20	12	0	0	0	0	0	0	0	0	0	0	0
PU40	Cherry Grace Prescilla	Copy Editing	0	0	0	0	0	0	0	0	0	0	0	0	0	0	0
RA97	Mary Noemi Caliwag Duldulao	Copy Editing	35	24	40	29	0	0	0	0	0	0	0	0	0	0	0
RA98	Cedrick Marquinez Maranan	Copy Editing	29	10	48	21	0	0	0	0	0	0	0	0	0	0	0
RA99	Jonathan Jaime Rico	Copy Editing	31	28	9	19	0	0	0	0	0	0	0	0	0	0	0
RB00	John Andrei Lobinco Caballes	Copy Editing	68	47	17	35	0	0	0	0	0	0	0	0	0	0	0
QW39	Cristopher Lomibao	Copy Editing	33	24	23	1	0	0	0	0	0	0	0	0	0	0	0
QW41	Mechaella C. Gabrinao	Copy Editing	12	10	6	5	0	0	0	0	0	0	0	0	0	0	0
DUMA	DUMA	Copy Editing	0	0	0	0	0	0	0	0	0	0
RB03	Angela Nicole Peduche Sulit	Copy Editing	26	81	27	51	0	0	0	0	0	0	0	0	0	0	0
RB17	Mariecon Prescilla Natividad	Copy Editing	26	22	16	24	0	0	0	0	0	0	0	0	0	0	0
OP16	Apreal Rivera	Paginator	0	0	0	0	0	0	0	0	0	0	0	0	0	0	0
OP45	Annabel Villegas	Paginator	0	0	0	0	0	0	0	0	0	0	0	0	0	0	0
OP19	Alyssa Abusca	Paginator	0	0	0	0	0	0	0	0	0	0	0	0	0	0	0
HY14	Mark Gerald Rosales Valdez	Paginator	0	0	0	0	0	0	0	0	0	0	0	0	0	0	0
MS67	Larry Nitura Todoc Jr.	Paginator	0	0	0	0	0	0	0	0	0	0	0	0	0	0	0
NB05	Isabel Galapin Jumanog	Paginator	0	0	0	0	0	0	0	0	0	0	0	0	0	0	0
LJ24	John Paul Lasala	Paginator	0	0	0	0	0	0	0	0	0	0	0	0	0	0	0
PQ24	Rosemarie M. Apacionado	Paginator	0	0	0	0	0	0	0	0	0	0	0	0	0	0	0
PQ38	Karen Glifonea Sena	Paginator	0	0	0	0	0	0	0	0	0	0	0	0	0	0	0
SPIN	SPIN	Paginator	234	210	217	257	0	0	0	0	0	0	0	0	0	0	0
OP50	Mark Latoza	Paginator	0	0	0	0	0	0	0	0	0	0	0	0	0	0	0
PF85	Roby Reyes Alicquino	Quality Check	0	0	0	0	0	0	0	0	0	0	0	0	0	0	0
OP32	Cyrel Calungsod	Quality Check	0	0	0	0	0	0	0	0	0	0	0	0	0	0	0
NA14	Jayvee Esguerra De Paz	Quality Check	0	0	0	0	0	0	0	0	0	0	0	0	0	0	0
NB95	Lorraine Joy Alcoran	Quality Check	0	0	0	0	0	0	0	0	0	0	0	0	0	0	0
NI45	Jan Jordan Garapan Magalona	Quality Check	0	0	0	0	0	0	0	0	0	0	0	0	0	0	0
NA16	Von Jovi Perez	Quality Check	0	0	0	0	0	0	0	0	0	0	0	0	0	0	0
OQ72	Niel Evangelista	Quality Check	0	0	0	0	0	0	0	0	0	0	0	0	0	0	0
PF55	Norlyn Soria	Quality Check	0	0	0	0	0	0	0	0	0	0	0	0	0	0	0
PF14	Janloyd Lacatan	Quality Check	0	0	0	0	0	0	0	0	0	0	0	0	0	0	0
PF13	Aldrin De Guzman	Quality Check	0	0	0	0	0	0	0	0	0	0	0	0	0	0	0
			784	812	597	802	0	0	0	0	0	0	0	0	0	0	0
			`
Batch No	Position	Erring Staff	Week 1	Week 2	Week 3	Week 4	Week 5	Week 6	Week 7	Week 8	Week 9	Week 10	Week 11	Week 12	Week 13	Week 14	Week 15
1	Quality Check	OP32	0	0	0	0	0	0	0	0	0	0	0	0	0	0	0
1	Quality Check	OP44	0	0	0	0	0	0	0	0	0	0	0	0	0	0	0
1	Quality Check	OP59	0	0	0	0	0	0	0	0	0	0	0	0	0	0	0
1	Quality Check	OP27	0	0	0	0	0	0	0	0	0	0	0	0	0	0	0
1	Quality Check	OP30	0	0	0	0	0	0	0	0	0	0	0	0	0	0	0
1	Quality Check	OP50	0	0	0	0	0	0	0	0	0	0	0	0	0	0	0
1	Quality Check	OP43	0	0	0	0	0	0	0	0	0	0	0	0	0	0	0
1	Quality Check	OP46	0	0	0	0	0	0	0	0	0	0	0	0	0	0	0
1	Quality Check	OP57	0	0	0	0	0	0	0	0	0	0	0	0	0	0	0
2	Quality Check	MS57	0	0	0	0	0	0	0	0	0	0	0	0	0	0	0
2	Quality Check	MT33	0	0	0	0	0	0	0	0	0	0	0	0	0	0	0
2	Quality Check	MX42	0	0	0	0	0	0	0	0	0	0	0	0	0	0	0
2	Quality Check	NA13	0	0	0	0	0	0	0	0	0	0	0	0	0	0	0
2	Quality Check	NA14	0	0	0	0	0	0	0	0	0	0	0	0	0	0	0
2	Quality Check	NB95	0	0	0	0	0	0	0	0	0	0	0	0	0	0	0
2	Quality Check	NI45	0	0	0	0	0	0	0	0	0	0	0	0	0	0	0
2	Quality Check	NA16	0	0	0	0	0	0	0	0	0	0	0	0	0	0	0
2	Quality Check	NN38	0	0	0	0	0	0	0	0	0	0	0	0	0	0	0
2	Quality Check	OD08	0	0	0	0	0	0	0	0	0	0	0	0	0	0	0
2	Quality Check	OQ72	0	0	0	0	0	0	0	0	0	0	0	0	0	0	0
2	Quality Check	OQ75	0	0	0	0	0	0	0	0	0	0	0	0	0	0	0
2	Quality Check	OQ78	0	0	0	0	0	0	0	0	0	0	0	0	0	0	0
2	Quality Check	OQ79	0	0	0	0	0	0	0	0	0	0	0	0	0	0	0
2	Quality Check	OQ80	0	0	0	0	0	0	0	0	0	0	0	0	0	0	0
	Quality Check	PF11	0	0	0	0	0	0	0	0	0	0	0	0	0	0	0
	Quality Check	PF55	0	0	0	0	0	0	0	0	0	0	0	0	0	0	0
	Quality Check	PF14	0	0	0	0	0	0	0	0	0	0	0	0	0	0	0
	Quality Check	PF12	0	0	0	0	0	0	0	0	0	0	0	0	0	0	0
	Quality Check	PF54	0	0	0	0	0	0	0	0	0	0	0	0	0	0	0
	Quality Check	PF20	0	0	0	0	0	0	0	0	0	0	0	0	0	0	0
	Quality Check	PF16	0	0	0	0	0	0	0	0	0	0	0	0	0	0	0
	Quality Check	pF56	0	0	0	0	0	0	0	0	0	0	0	0	0	0	0
	Quality Check	PF13	0	0	0	0	0	0	0	0	0	0	0	0	0	0	0
	Quality Check	PF17	0	0	0	0	0	0	0	0	0	0	0	0	0	0	0
			0	0	0	0	0	0	0	0	0	0	0	0	0	0	0
																							PU40
																							PU40
																							PU40
																							PU40
																							PU40
																							PU40
																							PU40
																							PU40
																							PU40
																							PU40
																							PU40
																				SPIN			PU40
																							PU40
																							PU40
																							PU40
																							PU40
																							PU40
																							PU40
																							PU40
																							PU40
																							PU40
																							PU40
																							PU40
																							PU40
																							PU40
																							PU40
																							PU40
																							PU40
																							PU40
																							PU40
																							PU40
																							PU40
																							PU40
																							PU40
																							PU40
																							PU40
																							PU40
																							PU40
																							PU40
																							PU40
																							PU40
																							PU40
																							PU40
																							PU40
																							PU40
																							PU40
																							PU40
																							PU40
																							PU40
																							PU40
																							PU40

## Sheet: Chart
	Error Type	Week 1	Week 2	Week 3	Week 4	Week 5	Week 49	Week 50	Total
	Added data	34	23	40	27	0			124
	Incorrect Data	82	92	106	153	0			433
	Omitted Data	31	29	25	13	0			98
	Misplaced Data	30	15	26	20	0			91
	Typographical error	0	0	0	0	0			0
	Entity Error	0	0	0	0	0			0
	Spacing error	106	131	53	81	0			371
	Casing error	29	27	23	25	0			104
	Punctutation error	85	90	21	70	0			266
	Emphasis error	38	44	28	36	0			146
	Log error	0	0	0	0	0			0
	Alignment	17	28	9	10	0			64
	Formatting	194	137	122	207	0			660
	Artwork error	0	0	0	0	0			0
	Author Query	28	50	47	47	0			172
	Linking Error	62	52	19	29	0			162
	Truncation error	89	93	72	84	0			338
	Introduced Correction during Modification	0	0	0	0	0			0
	Missed during Quality Checking	0	0	0	0	0			0
	Correction not carried-out	0	0	0	0	0			0
	TOTAL	825	811	591	802	0	0	0	3029
	Error Location	Week 1	Week 2	Week 3	Week 4	Week 48	Week 49	Week 50	total
ABS	Abstract	1	1	4	1				2
AFF	Affiliation/ORCID	24	14	23	19				38
APP	Appendix	0	0	0	0				0
AQF	AQF No. and/or Form	50	49	28	32				105
ART	ArticleTitle	5	13	14	8				16
ARTN	Article note	2	1	0	0				3
ARTS	Article Subtitle	0	0	0	0				0
AU	Author Name	10	7	2	8				17
BIO	Biography /About the Author	0	0	0	0				0
BKM	Bookmark	0	0	0	0				0
BLQ	Block Quote	0	0	0	0				0
COI	Conflict of Interest / Funding	1	1	0	0				2
CORR	Corrupted File	0	0	0	0				0
CVR	Cover	0	0	0	0				0
CYP	Copyright	0	0	0	0				0
DATE	History Date (Receive/Revise/Publish)	0	0	0	0				0
EMAIL	Email	4	4	0	0				8
EQ	Equation	34	21	31	15				54
ESM	ESM	0	0	0	0				0
FIG	Figure	16	0	25	35				16
FIGC	Figure Caption	24	25	12	21				49
FNT	Footnote	13	21	0	4				42
HDG	Heading	74	72	82	78				150			#NAME?
IND	Index	0	0	0	0				0
JBS	Jobsheet	0	0	0	0				0
KEYWORDS	Keywords	2	2	0	0				4
LOGO	Logo	0	0	0	0				0
LST	List	0	3	2	1				3
NON	No Error	0	3	10	0				0
PAGN	Pagenumber	0	0	0	0				0
PARA	Paragraph	363	308	224	298				681
PUB	Publisher Note	0	0	0	0				0
REF	References	126	143	122	176				276
REP	Reports	0	0	0	0				0
RNH	Running Head	0	0	0	0				0
TBLB	Table Body	59	104	31	114				163
TBLC	Table Caption	0	0	1	2				0
TBLN	Table FootNote	17	20	0	19				37
TOC	Table of Contents	0	0	0	0				0
URL	URL	0	0	0	0				0
	Total	825	812	611	831	0	0	0	1666
	Batch No	Position	Erring Staff	Week 1	Week 2	Week 3	Week 4	Week 4	Week 49	total
	Artwork	Ronnel Tiosan	HT51	1	0		0			1
	Artwork	John Paul Obnial	KX58	1	2		2			3
	Artwork	John Bren Napiza	FC73	0	1		1			1
	Artwork	Stephanie Ann Del Rosario So	2766	4	0		0			4
	Artwork	John Michael Langgam Elnasin	NB21	0	0		0			0
	Author Correction	Dian Tandang	OP36	0	0		0			0
	Author Correction	Catherine Dumlao	FY92	0	0		0			0
	Author Correction	Christian Mercado	OC97	0	0		0			0
	Author Correction	Janille Maala	OP37	0	0		0			0
	Author Correction	Arturo Yesan	GG07	0	0		0			0
	Author Correction	Rhundel June Torres Pechada	PF91	0	0		0			0
	Author Correction	Juan Miguel Sunga Casin	PF87	0	0		0			0
	Copy Editing	Jenny Rose Galura	OP33	38	50		54			92
	Copy Editing	Mar Lopez	OD83	27	39		39			66
	Copy Editing	John Renzo Contado Evangelista	NI52	39	51		57			96
	Copy Editing	Rolando Rempillo	FZ00	3	9		13	0	0	16
	Copy Editing	Jeffrey Antoniano	OP22	21	28		34			55
	Copy Editing	Mark Jay Vargas	OP25	0	6		6			6
	Copy Editing	Kyle Austria Alvarado	RB02	34	43		46			80
	Copy Editing	Juvelyn Torririt	OQ68	5	4		5			10
	Copy Editing	Azriel Bajita Bandillo	PF86	6	6		6			12
	Copy Editing	Franz Lawrence Fanoga	RB01	75	40		44			119
	Copy Editing	Mae Nicole Ceneta Mejiano	PF89	6	34		37			43
	Copy Editing	Sharmaine Marundan Peñamante	PF92	6	12		12			18
	Copy Editing	April Almadovar	PU38	53	31		34			87
	Copy Editing	Cherry Grace Prescilla	PU40	0	0		0			0
	Copy Editing	Mary Noemi Caliwag Duldulao	RA97	36	24		25			61
	Copy Editing	Cedrick Marquinez Maranan	RA98	37	10		13			50
	Copy Editing	Jonathan Jaime Rico	RA99	31	28		31			62
	Copy Editing	John Andrei Lobinco Caballes	RB00	87	47		49			136
	Copy Editing	Cristopher Lomibao	QW39	39	24		33			72
	Copy Editing	Mechaella C. Gabrinao	QW41	13	10		10			23
	Copy Editing	DUMA	DUMA	0	0		0			0
	Copy Editing	Angela Nicole Peduche Sulit	RB03	26	81		78			104
	Copy Editing	Mariecon Prescilla Natividad	RB17	26	22		24			50
	Paginator	Apreal Rivera	OP16	0	0		0			0
	Paginator	Annabel Villegas	OP45	0	0		0			0
	Paginator	Alyssa Abusca	OP19	0	0		0			0
	Paginator	Mark Gerald Rosales Valdez	HY14	0	0		0			0
	Paginator	Larry Nitura Todoc Jr.	MS67	0	0		0			0
	Paginator	Isabel Galapin Jumanog	NB05	0	0		0			0
	Paginator	John Paul Lasala	LJ24	0	0		0			0
	Paginator	Rosemarie M. Apacionado	PQ24	0	0		0			0
	Paginator	Karen Glifonea Sena	PQ38	0	0		0
	Paginator	SPIN	SPIN	211	210		188
	Paginator	Mark Latoza	OP50	0	0		0
	Quality Check	Roby Reyes Alicquino	PF85	0	0		0
	Quality Check	Cyrel Calungsod	OP32	0	0		0
	Quality Check	Jayvee Esguerra De Paz	NA14	0	0		0
	Quality Check	Lorraine Joy Alcoran	NB95	0	0		0
	Quality Check	Jan Jordan Garapan Magalona	NI45	0	0		0
	Quality Check	Von Jovi Perez	NA16	0	0		0
	Quality Check	Niel Evangelista	OQ72	0	0		0
	Quality Check	Norlyn Soria	PF55	0	0		0
	Quality Check	Janloyd Lacatan	PF14	0	0		0
	Quality Check	Aldrin De Guzman	PF13	0	0		0	0	0	0
				825	812			0	0	1267
		Error Type		Week 1	Week 2	Week 3	Week 4
	ADT	Added data		0	0	0	0
	IND	Incorrect Data		7	3	71	107
	OMD	Omitted Data		0	0	0	0
	MSD	Misplaced Data		14	9	16	0
	TYP	Typographical error		0	0	0	0
	ENT	Entity Error		0	0	0	0
	SPC	Spacing error		45	68	10	23
	CSE	Casing error		0	0	0	0
	PNE	Punctutation error		0	0	1	0
	EMP	Emphasis error		1	1	0	0
	LOG	Log error		0	0	0	0
	ALG	Alignment		13	16	0	0
	FRM	Formatting		41	20	37	36
	ART	Artwork error		0	0	0	0
	AQF	Author Query		1	0	0	0
	LNK	Linking Error		0	0	4	7
	TNT	Truncation error		110	92	72	84
	CNC	Correction not carried-out		0	0	0	0
	MQC	Missed during Quality Checking		0	0	0	0
	ICM	Introduced Correction during Modification		0	0	0	0
		TOTAL		232	209
		Error Location		Week 1	Week 2	Week 3	Week 4
	ABS	Abstract		0	0	2	0
	AFF	Affiliation/ORCID		0	0	2	0
	APP	Appendix		0	0	0	0
	AQF	AQF No. and/or Form		1	0	0	0
	ART	ArticleTitle		4	10	13	8
	ARTN	Article note		0	0	0	0
	ARTS	Article Subtitle		0	0	0	0
	AU	Author Name		2	3	0	0
	BIO	Biography /About the Author		0	0	0	0
	BKM	Bookmark		0	0	0	0
	BLQ	Block Quote		0	0	0	0
	COI	Conflict of Interest / Funding		0	1	0	0
	CORR	Corrupted File		0	0	0	0
	CVR	Cover		0	0	0	0
	CYP	Copyright		0	0	0	0
	DATE	History Date (Receive/Revise/Publish)		0	0	0	0
	EMAIL	Email		0	0	0	0
	EQ	Equation		0	3	5	0
	ESM	ESM		0	0	0	0
	FIG	Figure		0	0	10	22
	FIGC	Figure Caption		7	8	2	1
	FNT	Footnote		1	0	0	1
	HDG	Heading		50	36	30	42
	IND	Index		0	0	0	0
	JBS	Jobsheet		0	0	0	0
	KEYWORDS	Keywords		0	0	0	0
	LOGO	Logo		0	0	0	0
	LST	List		0	0	0	0
	NON	No Error		4	3	8	0
	PAGN	Pagenumber		0	0	0	0
	PARA	Paragraph		87	86	68	100
	PUB	Publisher Note		0	0	0	0
	REF	References		58	49	51	67
	REP	Reports		0	0	0	0
	RNH	Running Head		0	0	0	0
	TBLB	Table Body		20	11	6	15
	TBLC	Table Caption		0	0	0	0
	TBLN	Table FootNote		0	0	0	1
	TOC	Table of Contents		0	0	0	0
	URL	URL		0	0	0	0
		Total		234	210	197	257

## Sheet: Pivot
Week	Week 2													RB01	78
														OP33	46
Row Labels	Sum of ERROR_COUNT													OD83	40
FRM	141													RB17	38
PARA	50													RB03	34
REF	24													RB02	30
TBLB	18													PF89	28
HDG	16													RA97	28
TBLN	8													QW41	24
EQ	7													OQ68	22
AFF	5													RB00	19
FIGC	3													NI52	19
KEYWORDS	2													pf92	10
AQF	2													RA99	9
LST	2													RA98	8
ABS	1											Top 3 Error Types		QW39	7
AU	1			Top 3 Error Locations	Top 3 Error Types	Count of Errors	Total Errors							PU38	6
ARTN	1			Body Text	Formatting	50	141							OP22	4
ART	1				Linking Error	47								OQ76	3
NON	0				Truncation	44								OP333	1
SPC	125			Reference	Punctuation Error	46	101							PF87	1
PARA	44				Truncation	31								RB19	0
HDG	30				Formatting	24								PU40	0
TBLB	20			Table Body	Spacing	20	55
REF	8				Formatting	18
EQ	8				Emphasis error	17
ART	7
FIGC	3
TBLN	2
AU	2			0.00587084
COI	1
NON	0
IND	107
PARA	41			Copy Editing					Pagination
FNT	29			EmployeeNo	Employee Name	Total Errors	No. of articles		EmployeeNo	Employee Name	Total Errors	No. of articles
REF	14	0		RB03	Angela Nicole Peduche Sulit	81	1		SPIN	Spin Error	210	46
TBLB	8	5		NI52	John Renzo Contado Evangelista	51	4		MS67	Larry Nitura Todoc Jr.	0	5
HDG	7	5		OP33	Jenny Rose Galura	50	0		OP45	Annabel Villegas	0	11
FIGC	3	4		RB00	John Andrei Lobinco Caballes	47	0		HY14	Mark Gerald Rosales Valdez	0	0
AFF	2	1		RB02	Kyle Austria Alvarado	43	4		NB05	Isabel Galapin Jumanog	0	8
EQ	1	0		RB01	Franz Lawrence Fanoga	40	5		NA16	Von Jovi Perez	0	3
LST	1	0		OD83	Mar Lopez	39	1		LJ24	John Paul Lasala	0	0
EMAIL	1	3		PF89	Mae Nicole Ceneta Mejiano	34	0		PQ24	Rosemarie M. Apacionado	0	4
PNE	106	4		PU38	April Almadovar	31	5		PQ38	Karen Glifonea Sena	0	0
REF	46	3		OP22	Jeffrey Antoniano	28	1
PARA	35	1		QW39	Cristopher Lomibao	24	1		Artwork
TBLB	12	7		RA99	Jonathan Jaime Rico	28	3		EmployeeNo	Employee Name	Total Errors	No. of articles
TBLN	7	1		RA97	Mary Noemi Caliwag Duldulao	24	3		HT51	Ronnel Tiosan	0	0					582
AFF	3	1		RB17	Mariecon Prescilla Natividad	22	7		KX58	John Paul Obnial	2	0
FIGC	1	4		RA98	Cedrick Marquinez Maranan	10	0		FC73	John Bren Napiza	1	0
EQ	1	3		FZ00	Rolando Rempillo	9	1		2766	Stephanie Ann Del Rosario So	0	0
HDG	1	1		PF92	Sharmaine Marundan Peñamante	12	3		NB21	John Michael Langgam Elnasin	0	0
TNT	82	0		QW41	Mechaella C. Gabrinao	10	4
PARA	44	3		PF86	Azriel Bajita Bandillo	6	1
REF	31	1		OP25	Mark Jay Vargas	6	3
TBLB	5	3		OQ68	Juvelyn Torririt	4	3									657
HDG	1	1		PU40	Cherry Grace Prescilla	0	1
AQF	1
NON	0
LNK	53
PARA	47
REF	3
EQ	1
TBLN	1
TBLB	1
AQF	48
AQF	28
HDG	9
PARA	6
TBLB	4
FIGC	1
EMP	43
TBLB	17
PARA	11
REF	7
FIGC	4
TBLN	2
AU	1
HDG	1
OMD	38
AQF	16
PARA	11
AU	3
EMAIL	2
REF	1
HDG	1
TBLB	1
FIGC	1
AFF	1
EQ	1
CSE	30
HDG	10
REF	8
PARA	6
ART	3
AFF	2
TBLB	1
ALG	27
TBLB	14
PARA	8
REF	5
NON	0
ADT	26
PARA	13
AQF	8
REF	2
TBLB	1
EQ	1
FIGC	1
MSD	15
FIGC	8
TBLB	2
PARA	2
EMAIL	1
AFF	1
REF	1
NON	0
NON	0
Grand Total	841
		14

## Sheet: Sheet5
Week	Week 4
Row Labels	Sum of ERROR_COUNT
CE	414
PU38	70
OP38	70
NI52	58
OP33	42
OP61	23
OP25	21
PU40	19			Top 3 Error Types	Top 3 Error Locations	Count of Errors	Total Errors	%
PF89	18			Incorrect Data	Body Text	38	198	0.434211
OD83	18				References	32
OP22	15				Heading	9
FZ00	12			Formatting	Body Text	27	38	0.0833333
PF86	11				References	12
PF85	9				Heading	7
OQ76	9			Spacing	Body Text	29	69	0.151316
PU41	6				Table Body	16
PU42	4				Equation	4
PF92	4
PF88	3
OQ68	1
PF87	1
PAGN	40												90.7895
LJ24	27												0.438596			90.8
MS67	5															8.8
NB05	3
OP45	3
PQ24	2
PQ46	0
PQ19	0
ARTWORK	2
NB21	2
Grand Total	456

## Sheet: Monthly
PERFORMANCE
	Key Performance Indicator (KPI)	Jan	Feb	Mar	Apr	May	Jun	July	Aug	Sep	Oct	Nov	Dec
	Acceptance Rating	-	-	-	-	-	-	-	-	-	-	-	-
	No. of Inspected (1st)	0	0	0	0	0	0	0	0	0	0	0	0
	No. of Accept (1st)	0	0	0	0	0	0	0	0	0	0	0	0
	SubmissionPerformance	-	-	-	-	-	-	-	-	-	-	-	-
	No. of Accepted files	0	0	0	0	0	0	0	0	0	0	0	0
	No. of Submission	0	0	0	0	0	0	0	0	0	0	0	0
	Error per Page	-	-	-	-	-	-	-	-	-	-	-	-
	Total Page(s)	0	0	0	0	0	0	0	0	0	0	0	0
	Total Error(s)	0	0	0	0	0	0	0	0	0	0	0	0
ERROR DISTRIBUTION
	Error Type	Jan	Feb	Mar	Apr	May	Jun	July	Aug	Sep	Oct	Nov	Dec
ADT	Added data	0	0	0	0	0	0	0	0	0	0	0	0
IND	Incorrect Data	0	0	0	0	0	0	0	0	0	0	0	0
OMD	Omitted Data	0	0	0	0	0	0	0	0	0	0	0	0
MSD	Misplaced Data	0	0	0	0	0	0	0	0	0	0	0	0
TYP	Typographical error	0	0	0	0	0	0	0	0	0	0	0	0
ENT	Entity Error	0	0	0	0	0	0	0	0	0	0	0	0
SPC	Spacing error	0	0	0	0	0	0	0	0	0	0	0	0
CSE	Casing error	0	0	0	0	0	0	0	0	0	0	0	0
PNE	Punctutation error	0	0	0	0	0	0	0	0	0	0	0	0
EMP	Emphasis error	0	0	0	0	0	0	0	0	0	0	0	0
LOG	Log error	0	0	0	0	0	0	0	0	0	0	0	0
ALG	Alignment	0	0	0	0	0	0	0	0	0	0	0	0
FRM	Formatting	0	0	0	0	0	0	0	0	0	0	0	0
ART	Artwork error	0	0	0	0	0	0	0	0	0	0	0	0
LNK	Linking Error	0	0	0	0	0	0	0	0	0	0	0	0
TNT	Trancation error	0	0	0	0	0	0	0	0	0	0	0	0
CNC	Correction not carried-out	0	0	0	0	0	0	0	0	0	0	0	0
MQC	Missed during Quality Checking	0	0	0	0	0	0	0	0	0	0	0	0
ICM	Introduced Correction during Modification	0	0	0	0	0	0	0	0	0	0	0	0
	TOTAL	0	0	0	0	0	0	0	0	0	0	0	0
	Error Location	Jan	Feb	Mar	Apr	May	Jun	July	Aug	Sep	Oct	Nov	Dec
APP	Appendix	0	0	0	0	0	0	0	0	0	0	0	0
ARTS	Article Subtitle	0	0	0	0	0	0	0	0	0	0	0	0
ART	ArticleTitle	0	0	0	0	0	0	0	0	0	0	0	0
AU	Author Name	0	0	0	0	0	0	0	0	0	0	0	0
AFF	Affiliation/ORCID	0	0	0	0	0	0	0	0	0	0	0	0
BIO	Biography /About the Author	0	0	0	0	0	0	0	0	0	0	0	0
BLQ	Block Quote	0	0	0	0	0	0	0	0	0	0	0	0
BKM	Bookmark	0	0	0	0	0	0	0	0	0	0	0	0
CYP	Copyright	0	0	0	0	0	0	0	0	0	0	0	0
CORR	Corrupted File	0	0	0	0	0	0	0	0	0	0	0	0
CVR	Cover	0	0	0	0	0	0	0	0	0	0	0	0
EMAIL	Email	0	0	0	0	0	0	0	0	0	0	0	0
EQ	Equation	0	0	0	0	0	0	0	0	0	0	0	0
FIG	Figure	0	0	0	0	0	0	0	0	0	0	0	0
FIGC	Figure Caption	0	0	0	0	0	0	0	0	0	0	0	0
FNT	Footnote	0	0	0	0	0	0	0	0	0	0	0	0
HDG	Heading	0	0	0	0	0	0	0	0	0	0	0	0
IND	Index	0	0	0	0	0	0	0	0	0	0	0	0
LST	List	0	0	0	0	0	0	0	0	0	0	0	0
PAGN	Pagenumber	0	0	0	0	0	0	0	0	0	0	0	0
PARA	Paragraph	0	0	0	0	0	0	0	0	0	0	0	0
TBLB	Table Body	0	0	0	0	0	0	0	0	0	0	0	0
TBLC	Table Caption	0	0	0	0	0	0	0	0	0	0	0	0
TBLN	Table FootNote	0	0	0	0	0	0	0	0	0	0	0	0
TOC	Table of Contents	0	0	0	0	0	0	0	0	0	0	0	0
URL	URL	0	0	0	0	0	0	0	0	0	0	0	0
REF	References	0	0	0	0	0	0	0	0	0	0	0	0
REP	Reports	0	0	0	0	0	0	0	0	0	0	0	0
JBS	Jobsheet	0	0	0	0	0	0	0	0	0	0	0	0
PUB	Publisher Note	0	0	0	0	0	0	0	0	0	0	0	0
COI	Conflict of Interest / Funding	0	0	0	0	0	0	0	0	0	0	0	0
RNH	Running Head	0	0	0	0	0	0	0	0	0	0	0	0
LOGO	Logo	0	0	0	0	0	0	0	0	0	0	0	0
NON	No Error	0	0	0	0	0	0	0	0	0	0	0	0
KEY	Keywords	0	0	0	0	0	0	0	0	0	0	0	0
AQ	AQF No. and/or Form	0	0	0	0	0	0	0	0	0	0	0	0
DATE	History Date (Receive/Revise/Publish)	0	0	0	0	0	0	0	0	0	0	0	0
ABS	Abstract	0	0	0	0	0	0	0	0	0	0	0	0
SCH	Schema	0	0	0	0	0	0	0	0	0	0	0	0
	Total	0	0	0	0	0	0	0	0	0	0	0	0
	Process with error	Jan	Feb	Mar	Apr	May	Jun	July	Aug	Sep	Oct	Nov	Dec
	Pre-Editing	0	0	0	0	0	0	0	0	0	0	0	0
CE	Copy Editing	0	0	0	0	0	0	0	0	0	0	0	0
ARTWORK	ArtWork	0	0	0	0	0	0	0	0	0	0	0	0
PAGN	Pagination	0	0	0	0	0	0	0	0	0	0	0	0
AC	Author Correction	0	0	0	0	0	0	0	0	0	0	0	0
QC	Quality Check	0	0	0	0	0	0	0	0	0	0	0	0
	Dataset/XML/PDF	0	0	0	0	0	0	0	0	0	0	0	0
	Total	0	0	0	0	0	0	0	0	0	0	0	0
	Validity of error	Jan	Feb	Mar	Apr	May	Jun	July	Aug	Sep	Oct	Nov	Dec
	Valid	0	0	0	0	0	0	0	0	0	0	0	0
	Valid %	-	-	-	-	-	-	-	-	-	-	-	-
	Invalid	0	0	0	0	0	0	0	0	0	0	0	0
	Invalid %	-	-	-	-	-	-	-	-	-	-	-	-
		0	0	0	0	0	0	0	0	0	0	0	0
ERRING STAFF
Batch No	Position	Erring Staff	Jan	Feb	Mar	Apr	May	Jun	July	Aug	Sep	Oct	Nov	Dec	TOTAL
1	ArtWork	FC73	0	0	0	0	0	0	0	0	0	0	0	0	0
1	ArtWork	HT51	0	0	0	0	0	0	0	0	0	0	0	0	0
1	ArtWork	KX58	0	0	0	0	0	0	0	0	0	0	0	0	0
1	ArtWork	OP60	0	0	0	0	0	0	0	0	0	0	0	0	0
2	Artwork	2766	0	0	0	0	0	0	0	0	0	0	0	0	0
2	Artwork	NB21	0	0	0	0	0	0	0	0	0	0	0	0	0
2	Artwork	OD05	0	0	0	0	0	0	0	0	0	0	0	0	0
1	Author Correction	OP18	0	0	0	0	0	0	0	0	0	0	0	0	0
1	Author Correction	OP28	0	0	0	0	0	0	0	0	0	0	0	0	0
1	Author Correction	OP29	0	0	0	0	0	0	0	0	0	0	0	0	0
1	Author Correction	OP36	0	0	0	0	0	0	0	0	0	0	0	0	0
1	Author Correction	OP37	0	0	0	0	0	0	0	0	0	0	0	0	0
1	Author Correction	OP47	0	0	0	0	0	0	0	0	0	0	0	0	0
1	Author Correction	OP48	0	0	0	0	0	0	0	0	0	0	0	0	0
2	Author Correction	FY92	0	0	0	0	0	0	0	0	0	0	0	0	0
2	Author Correction	FY95	0	0	0	0	0	0	0	0	0	0	0	0	0
2	Author Correction	NF59	0	0	0	0	0	0	0	0	0	0	0	0	0
2	Author Correction	OC97	0	0	0	0	0	0	0	0	0	0	0	0	0
1	Copy Editing	NC49	0	0	0	0	0	0	0	0	0	0	0	0	0
1	Copy Editing	OP20	0	0	0	0	0	0	0	0	0	0	0	0	0
1	Copy Editing	OP21	0	0	0	0	0	0	0	0	0	0	0	0	0
1	Copy Editing	OP23	0	0	0	0	0	0	0	0	0	0	0	0	0
1	Copy Editing	OP31	0	0	0	0	0	0	0	0	0	0	0	0	0
1	Copy Editing	OP33	0	0	0	0	0	0	0	0	0	0	0	0	0
1	Copy Editing	OP35	0	0	0	0	0	0	0	0	0	0	0	0	0
1	Copy Editing	OP41	0	0	0	0	0	0	0	0	0	0	0	0	0
1	Copy Editing	OP42	0	0	0	0	0	0	0	0	0	0	0	0	0
1	Copy Editing	OP61	0	0	0	0	0	0	0	0	0	0	0	0	0
2	Copy Editing	0058	0	0	0	0	0	0	0	0	0	0	0	0	0
2	Copy Editing	FZ00	0	0	0	0	0	0	0	0	0	0	0	0	0
2	Copy Editing	GG07	0	0	0	0	0	0	0	0	0	0	0	0	0
2	Copy Editing	KU19	0	0	0	0	0	0	0	0	0	0	0	0	0
2	Copy Editing	MJ95	0	0	0	0	0	0	0	0	0	0	0	0	0
2	Copy Editing	NF11	0	0	0	0	0	0	0	0	0	0	0	0	0
2	Copy Editing	NI52	0	0	0	0	0	0	0	0	0	0	0	0	0
2	Copy Editing	OD83	0	0	0	0	0	0	0	0	0	0	0	0	0
2	Copy Editing	OK69	0	0	0	0	0	0	0	0	0	0	0	0	0
2	Copy Editing	OQ69	0	0	0	0	0	0	0	0	0	0	0	0	0
2	Copy Editing	OQ70	0	0	0	0	0	0	0	0	0	0	0	0	0
2	Copy Editing	OQ73	0	0	0	0	0	0	0	0	0	0	0	0	0
2	Copy Editing	OQ76	0	0	0	0	0	0	0	0	0	0	0	0	0
2	Copy Editing	NN06	0	0	0	0	0	0	0	0	0	0	0	0	0
1	Copy Editing	OP22	0	0	0	0	0	0	0	0	0	0	0	0	0
1	Copy Editing	OP25	0	0	0	0	0	0	0	0	0	0	0	0	0
1	Copy Editing	OP38	0	0	0	0	0	0	0	0	0	0	0	0	0
2	Copy Editing	OQ68	0	0	0	0	0	0	0	0	0	0	0	0	0
2	Copy Editing	OQ74	0	0	0	0	0	0	0	0	0	0	0	0	0
1	Paginator	OP16	0	0	0	0	0	0	0	0	0	0	0	0	0
1	Paginator	OP19	0	0	0	0	0	0	0	0	0	0	0	0	0
1	Paginator	OP34	0	0	0	0	0	0	0	0	0	0	0	0	0
1	Paginator	OP39	0	0	0	0	0	0	0	0	0	0	0	0	0
1	Paginator	OP45	0	0	0	0	0	0	0	0	0	0	0	0	0
1	Paginator	OP53	0	0	0	0	0	0	0	0	0	0	0	0	0
2	Paginator	HY14	0	0	0	0	0	0	0	0	0	0	0	0	0
2	Paginator	LJ24	0	0	0	0	0	0	0	0	0	0	0	0	0
2	Paginator	MS67	0	0	0	0	0	0	0	0	0	0	0	0	0
2	Paginator	MX41	0	0	0	0	0	0	0	0	0	0	0	0	0
2	Paginator	NA17	0	0	0	0	0	0	0	0	0	0	0	0	0
2	Paginator	NB05	0	0	0	0	0	0	0	0	0	0	0	0	0
2	Paginator	OQ77	0	0	0	0	0	0	0	0	0	0	0	0	0
1	Copy Editing	OP15	0	0	0	0	0	0	0	0	0	0	0	0	0
1	Copy Editing	OP17	0	0	0	0	0	0	0	0	0	0	0	0	0
1	Copy Editing	OP26	0	0	0	0	0	0	0	0	0	0	0	0	0
	Copy Editing	OD11	0	0	0	0	0	0	0	0	0	0	0	0	0
	Copy Editing	PF85	0	0	0	0	0	0	0	0	0	0	0	0	0
	Copy Editing	PF86	0	0	0	0	0	0	0	0	0	0	0	0	0
	Copy Editing	PF87	0	0	0	0	0	0	0	0	0	0	0	0	0
	Copy Editing	PF88	0	0	0	0	0	0	0	0	0	0	0	0	0
	Copy Editing	PF89	0	0	0	0	0	0	0	0	0	0	0	0	0
	Copy Editing	PF91	0	0	0	0	0	0	0	0	0	0	0	0	0
	Copy Editing	PF92	0	0	0	0	0	0	0	0	0	0	0	0	0
	Copy Editing	PF94	0	0	0	0	0	0	0	0	0	0	0	0	0
	Copy Editing	PF97	0	0	0	0	0	0	0	0	0	0	0	0	0
	Copy Editing	PG04	0	0	0	0	0	0	0	0	0	0	0	0	0
1	Quality Check	OP32	0	0	0	0	0	0	0	0	0	0	0	0	0
1	Quality Check	OP44	0	0	0	0	0	0	0	0	0	0	0	0	0
1	Quality Check	OP59	0	0	0	0	0	0	0	0	0	0	0	0	0
1	Quality Check	OP27	0	0	0	0	0	0	0	0	0	0	0	0	0
1	Quality Check	OP30	0	0	0	0	0	0	0	0	0	0	0	0	0
1	Quality Check	OP50	0	0	0	0	0	0	0	0	0	0	0	0	0
1	Quality Check	OP43	0	0	0	0	0	0	0	0	0	0	0	0	0
1	Quality Check	OP46	0	0	0	0	0	0	0	0	0	0	0	0	0
1	Quality Check	OP57	0	0	0	0	0	0	0	0	0	0	0	0	0
2	Quality Check	MS57	0	0	0	0	0	0	0	0	0	0	0	0	0
2	Quality Check	MT33	0	0	0	0	0	0	0	0	0	0	0	0	0
2	Quality Check	MX42	0	0	0	0	0	0	0	0	0	0	0	0	0
2	Quality Check	NA13	0	0	0	0	0	0	0	0	0	0	0	0	0
2	Quality Check	NA14	0	0	0	0	0	0	0	0	0	0	0	0	0
2	Quality Check	NB95	0	0	0	0	0	0	0	0	0	0	0	0	0
2	Quality Check	NI45	0	0	0	0	0	0	0	0	0	0	0	0	0
2	Quality Check	NA16	0	0	0	0	0	0	0	0	0	0	0	0	0
2	Quality Check	NN38	0	0	0	0	0	0	0	0	0	0	0	0	0
2	Quality Check	OD08	0	0	0	0	0	0	0	0	0	0	0	0	0
2	Quality Check	OQ72	0	0	0	0	0	0	0	0	0	0	0	0	0
2	Quality Check	OQ75	0	0	0	0	0	0	0	0	0	0	0	0	0
2	Quality Check	OQ78	0	0	0	0	0	0	0	0	0	0	0	0	0
2	Quality Check	OQ79	0	0	0	0	0	0	0	0	0	0	0	0	0
2	Quality Check	OQ80	0	0	0	0	0	0	0	0	0	0	0	0	0
			0	0	0	0	0	0	0	0	0	0	0	0	0
Batch No	Position	Erring Staff	Jan	Feb	Mar	Apr	May	Jun	July	Aug	Sep	Oct	Nov	Dec	TOTAL
1	Quality Check	OP32	0	0	0	0	0	0	0	0	0	0	0	0	0
1	Quality Check	OP44	0	0	0	0	0	0	0	0	0	0	0	0	0
1	Quality Check	OP59	0	0	0	0	0	0	0	0	0	0	0	0	0
1	Quality Check	OP27	0	0	0	0	0	0	0	0	0	0	0	0	0
1	Quality Check	OP30	0	0	0	0	0	0	0	0	0	0	0	0	0
1	Quality Check	OP50	0	0	0	0	0	0	0	0	0	0	0	0	0
1	Quality Check	OP43	0	0	0	0	0	0	0	0	0	0	0	0	0
1	Quality Check	OP46	0	0	0	0	0	0	0	0	0	0	0	0	0
1	Quality Check	OP57	0	0	0	0	0	0	0	0	0	0	0	0	0
2	Quality Check	MS57	0	0	0	0	0	0	0	0	0	0	0	0	0
2	Quality Check	MT33	0	0	0	0	0	0	0	0	0	0	0	0	0
2	Quality Check	MX42	0	0	0	0	0	0	0	0	0	0	0	0	0
2	Quality Check	NA13	0	0	0	0	0	0	0	0	0	0	0	0	0
2	Quality Check	NA14	0	0	0	0	0	0	0	0	0	0	0	0	0
2	Quality Check	NB95	0	0	0	0	0	0	0	0	0	0	0	0	0
2	Quality Check	NI45	0	0	0	0	0	0	0	0	0	0	0	0	0
2	Quality Check	NA16	0	0	0	0	0	0	0	0	0	0	0	0	0
2	Quality Check	NN38	0	0	0	0	0	0	0	0	0	0	0	0	0
2	Quality Check	OD08	0	0	0	0	0	0	0	0	0	0	0	0	0
2	Quality Check	OQ72	0	0	0	0	0	0	0	0	0	0	0	0	0
2	Quality Check	OQ75	0	0	0	0	0	0	0	0	0	0	0	0	0
2	Quality Check	OQ78	0	0	0	0	0	0	0	0	0	0	0	0	0
2	Quality Check	OQ79	0	0	0	0	0	0	0	0	0	0	0	0	0
2	Quality Check	OQ80	0	0	0	0	0	0	0	0	0	0	0	0	0
	Quality Check	PF11	0	0	0	0	0	0	0	0	0	0	0	0	0
	Quality Check	PF55	0	0	0	0	0	0	0	0	0	0	0	0	0
	Quality Check	PF14	0	0	0	0	0	0	0	0	0	0	0	0	0
	Quality Check	PF12	0	0	0	0	0	0	0	0	0	0	0	0	0
	Quality Check	PF54	0	0	0	0	0	0	0	0	0	0	0	0	0
	Quality Check	PF20	0	0	0	0	0	0	0	0	0	0	0	0	0
	Quality Check	PF16	0	0	0	0	0	0	0	0	0	0	0	0	0
	Quality Check	pF56	0	0	0	0	0	0	0	0	0	0	0	0	0
	Quality Check	PF13	0	0	0	0	0	0	0	0	0	0	0	0	0
	Quality Check	PF17	0	0	0	0	0	0	0	0	0	0	0	0	0
			0	0	0	0	0	0	0	0	0	0	0	0	0

## Sheet: Charts (2)
	Error Type		Week 1	Week 2	Week 3	Week 4	Week 48	Week 49	Week 50	Total
	Added data		27	52						79	0.0760346
	Incorrect Data		46	71						117	0.112608
	Omitted Data		57	32						89	0.0856593
	Misplaced Data		22	29						51	0.0490857
	Typographical error		0	0						0	0
	Entity Error		0	0						0	0
	Spacing error		75	105						180	0.173244
	Casing error		10	12						22	0.0211742
	Punctutation error		38	50						88	0.0846968
	Emphasis error		38	53						91	0.0875842
	Log error		0	0						0	0
	Alignment		24	5						29	0.0279115
	Formatting		116	107						223	0.214629
	Artwork error		0	0						0	0
	Author Query		16	12						28	0.026949
	Linking Error		17	20						37	0.0356112
	Truncation error		2	3						5	0.00481232
	Introduced Correction during Modification		0	2						2
	Missed during Quality Checking		0	0						0
	Correction not carried-out		0	0
	TOTAL		488	553			0	0	0	1041
	Error Location	Week 1	Week 2	Week 3	Week 4	Week 48	Week 49	Week 50	total
	Abstract	1	0						1	0.000960615
	Affiliation/ORCID	5	16						21	0.0201729
	Appendix	1	1						2	0.00192123
	AQF No. and/or Form	36	27						63	0.0605187
	ArticleTitle	1	1						2	0.00192123
	Article note	2	4						6	0.00576369
	Article Subtitle	0	0						0	0
	Author Name	5	5						10	0.00960615
	Biography /About the Author	0	0						0	0
	Bookmark	0	0						0	0
	Block Quote	0	0						0	0
	Conflict of Interest / Funding	0	0						0	0
	Corrupted File	0	0						0	0
	Cover	0	0						0	0
	Copyright	0	0						0	0
	History Date (Receive/Revise/Publish)	0	0						0	0
	Email	2	0						2	0.00192123
	Equation	26	61						87	0.0835735
	ESM	0	0						0	0
	Figure	4	16						20	0.0192123
	Figure Caption	0	20						20	0.0192123
	Footnote	4	0						4	0.00384246
	Heading	20	31						51	0.0489914
	Index	0	0						0	0
	Jobsheet	0	0						0	0
	Keywords	1	2						3	0.00288184
	Logo	0	0						0	0
	List	10	7						17	0.0163305
	No Error	0	0						0	0
	Pagenumber	0	0						0	0
	Paragraph	222	177						399	0.383285
	Publisher Note	0	0						0	0
	References	73	96						169	0.162344
	Reports	0	0						0	0
	Running Head	0	0						0	0
	Table Body	71	86						157	0.150817
	Table Caption	0	2						2	0.00192123
	Table FootNote	4	1						5	0.00480307
	Table of Contents	0	0						0	0
	URL	0	0						0	0
	Total	488	553			0	0	0	1041
				1								CE Level 2
	CE Level 1												Error Type		Week 44	Week 45	Week 46	Week 47	Week 48	Week 49	Week 50
FRM	Error Type		Week 44	Week 45	Week 46	Week 47	Week 48	Week 49	Week 50		#DIV/0!	FRM	Formatting										#DIV/0!
CSE	Formatting										#DIV/0!	IND	Incorrect Data										#DIV/0!
EMP	Casing error										#DIV/0!	LNK	Linking Error										#DIV/0!
IND	Emphasis error										#DIV/0!	PNE	Punctuation Error										#DIV/0!
PNE	Incorrect Data										#DIV/0!	OMD	Omitted data										#DIV/0!
ALG	Punctuation Error										#DIV/0!	ADT	Added Data										#DIV/0!
MSD	Alignment										#DIV/0!	CSE	Casing error										#DIV/0!
SPC	Misplaced Data										#DIV/0!	TNT	Truncation error										#DIV/0!
ADT	Spacing Error										#DIV/0!	EMP	Emphasis error										#DIV/0!
OMD	Added Data										#DIV/0!	ALG	Alignment										#DIV/0!
TNT	Omitted Data										#DIV/0!	MSD	Misplaced Data										#DIV/0!
LNK	Truncation error										#DIV/0!	SPC	Spacing error										#DIV/0!
	Linking Error
											#DIV/0!												#DIV/0!
											#DIV/0!												#DIV/0!
											#DIV/0!											0	#DIV/0!
ICM												ICM	Missed during Quality Checking										#DIV/0!
CNC	Missed during Quality Checking											MQC	Introduced Correction during Modification										#DIV/0!
MQC	Correction not carried-out											CNC	Correction not carried-out										#DIV/0!
	Introduced Correction during Modification												TOTAL		0	0	0	0	0	3032
	TOTAL		0	0	0	0	0	196	0	196
Batch No	Position	Erring Staff	Week 1	Week 2	Week 3	Week 4	Week 48	Week 49	total	total
OP60	Artwork	OP60	0	0	0	0			0
HT51	Artwork	HT51	1	0	0	0			1
KX58	Artwork	KX58	1	2	2	3			8
FC73	Artwork	FC73	0	1	0	0			1
2766	Artwork	2766	4	0	0	5			9
NB21	Artwork	NB21	0	0	2	1			3
OP47	Author Correction	OP47	0	0	0	0			0
OP36	Author Correction	OP36	0	0	0	0			0	378
FY92	Author Correction	FY92	0	0	0	0			0	331
NE59	Author Correction	NE59	0	0	0	0			0	325
OC97	Author Correction	OC97	0	0	0	0			0	239
OP29	Author Correction	OP29	0	0	0	0			0	219
OP37	Author Correction	OP37	0	0	0	0			0	211
KU19	Author Correction	KU19	0	0	0	0			0	206
OP33	Author Correction	GG07	0	0	0	0			0	167
OP61	Copy Editing	OP61	0	0	0	0			0	157
OD83	Copy Editing	OD83	26	39	34	47			146	153
OQ74	Copy Editing	OQ74	0	0	0	0			0	82
GG07	Copy Editing	OP33	37	50	17	38			142	121
FZ00	Copy Editing	FZ00	3	9	0	1			13	118
NI52	Copy Editing	NI52	37	51	8	35			131	146
OQ76	Copy Editing	OQ76	0	0	0	0			0	121
OP22	Copy Editing	OP22	12	28	21	46			107	96
OP25	Copy Editing	OP25	0	6	4	0			10	92
OP38	Copy Editing	OP38	0	0	0	0			0	90
OQ68	Copy Editing	OQ68	8	4	1	1			14	41
PF85	Copy Editing	PF85	0	0	0	0			0	0
PF86	Copy Editing	PF86	6	6	3	1			16	0
PF87	Copy Editing	PF87	0	0	0	0			0	0
PF88	Copy Editing	PF88	0	0	0	0			0	134
PF89	Copy Editing	PF89	5	34	22	19			80	25
PF91	Copy Editing	PF91	0	0	0	0			0	0
PF92	Copy Editing	PF92	6	12	4	36			58	75
PU38	Copy Editing	PU38	52	31	20	12			115	67
PU40	Copy Editing	PU40	0	0	0	0			0	40
PU43	Copy Editing	PU43	0	0	0	0			0	35
PU42	Copy Editing	PU42	0	0	0	0			0	35
QS24	Copy Editing	QS24	0	0	0	0			0	34
QS25	Copy Editing	QS25	0	0	0	0			0	14
QS26	Copy Editing	QS26	0	0	0	0			0	12
QS27	Copy Editing	QS27	0	0	0	0			0	11
QW39	Copy Editing	QW39	33	24	23	1			81
QW40	Copy Editing	QW40	0	0	0	0			0
QW41	Copy Editing	QW41	12	10	6	5			33
PU41	Copy Editing	PU41	0	0	0	0			0	10
OP16	Paginator	OP16	0	0	0	0			0	9
OP45	Paginator	OP45	0	0	0	0			0	6
OP19	Paginator	OP19	0	0	0	0			0	4
HY14	Paginator	HY14	0	0	0	0			0
MS67	Paginator	MS67	0	0	0	0			0
NA17	Paginator	NA17	0	0	0	0			0
NB05	Paginator	NB05	0	0	0	0			0
MX41	Paginator	MX41	0	0	0	0			0
OQ77	Paginator	OQ77	0	0	0	0			0
LJ24	Paginator	LJ24	0	0	0	0			0
PQ19	Paginator	PQ19	0	0	0	0			0
PQ24	Paginator	PQ24	0	0	0	0			0
PQ38	Paginator	PQ38	0	0	0	0			0
PQ46	Paginator	PQ46	0	0	0	0			0
			243	307
										157
										125
										58
Batch No	Position	Erring Staff	Week 1	Week 2	Week 3	Week 47	Week 48	Week 49	Week 50	41
2	Quality Check	OP50	0	0	0					36
2	Quality Check	OP32	0	0	0					32
1	Quality Check	NA14	0	0	0					23
1	Quality Check	NA13	0	0	0					9
2	Quality Check	NB95	0	0	0					8
2	Quality Check	NI45	0	0	0					1
2	Quality Check	NA16	0	0	0					1
1	Quality Check	OQ72	0	0	0					1
1	Quality Check	PF11	0	0	0					0
1	Quality Check	PF55	0	0	0					0
1	Quality Check	PF54	0	0	0					0
1	Quality Check	PF13	0	0	0					0
			0	0	0					363

## Sheet: Charts
	Category	Error Type		Week 44	Week 45	Week 46	Week 47	Week 48	Week 49	Week 50	Week 51	Week 1	Week 2	Week 3	Week 4	Week 5	Week 6				Total			Week 5
	Structure	Formatting		55	41	9	34	189	273	18	44	145									145	0.553435	#DIV/0!	#DIV/0!	#DIV/0!
		Alignment		5	33	1	16	40	35	6	5	10									10	0.0381679	#DIV/0!	#DIV/0!
		Linking Error		3	9	41	32	19	68	13	350	39									39	0.148855	#DIV/0!	#DIV/0!
		Truncation error		20	10	47	45	31	38	35	18	68									68	0.259542	#DIV/0!	#DIV/0!
	Transcription	Punctutation error		15	211	15	154	445	75	132	538	46									46	0.0438931	#DIV/0!	#DIV/0!	#DIV/0!
		Emphasis error		29	37	30	57	142	48	185	23	133									133	0.126908	#DIV/0!	#DIV/0!
		Casing error		52	140	38	172	30	60	49	6	35									35	0.0333969	#DIV/0!	#DIV/0!
		Spacing error		5	31	2	59	27	12	16	11	162									162	0.15458	#DIV/0!	#DIV/0!
		Incorrect Data		3	51	58	142	124	117	26	20	109									109	0.104008	#DIV/0!	#DIV/0!
		Added data		13	36	14	30	103	43	34	17	197									197	0.187977	#DIV/0!	#DIV/0!
		Omitted Data		7	68	16	48	81	28	46	16	336									336	0.320611	#DIV/0!	#DIV/0!
		Misplaced Data		1	9	5	30	27	22	1	14	30									30	0.028626	#DIV/0!	#DIV/0!
		Typographical error		0	0	0	0	0	0			0									0	0	#DIV/0!	#DIV/0!
		Entity Error		0	0	0	0	0	0			0									0	0	#DIV/0!	#DIV/0!
		Log error		0	0	0	0	0	0			0									0	0	#DIV/0!	#DIV/0!
		Artwork error		0	0	0	0	0	0			0									0	0	#DIV/0!	#DIV/0!
		Correction not carried-out		33	25	4	54	24	23	25	10	0	0								0	#DIV/0!	#DIV/0!	#DIV/0!
		Missed during Quality Checking		9	31	50	19	17	41	8	7	0	0								0	#DIV/0!	#DIV/0!	#DIV/0!
		Introduced Correction during Modification		105	17	28	15	16	55	4	15	0	0								0	#DIV/0!	#DIV/0!	#DIV/0!
		Omitted Data		0	0	0	0	0	16	0	0										0	#DIV/0!	#DIV/0!	#DIV/0!
		TOTAL		355	749	358	907	1315	954	598	1094	1310	0	0	0	0	0				1310
																					(6 weeks)
		Error Location		Week 44	Week 45	Week 46	Week 47	Week 48	Week 49	Week 50	Week 51	Week 1	Week 2	Week 3	Week 4	Week 5	Week 6				total
		References		148	179	165	324	404	290	58	60	247	443	388	139	506	194				1917		0.314935
		Paragraph		50	250	145	255	387	214	204	554	72	432	325	53	250	221				1353		0.358766
		Table Body		26	57	15	62	46	144	160	359	30	165	173	43	172	55				638		0.0892857
		Figure Caption		2	16	3	82	279	86	109	12	81	77	71	14	68	37				348		0.0600649
		Heading		9	112	14	81	74	44	18	17	103	65	56	29	44	12				309		0.0194805
		Equation		0	21	0	24	8	3	10	24	24	15	11	10	143	18				221		0.0292208
		Affiliation/ORCID		7	12	2	11	33	14	4	4	6	27	5	19	20	11				88		0.0178571
		Table FootNote		7	1	0	15	5	37	6	5	2	10	16	2	10	32				72		0.0519481
		List		21	14	7	13	23	30	11	29		29	16		11	12				68		0.0194805
		Figure		12	24	5	11	26	35	5	1	1	21	7	5	26					60		0
		AQF No. and/or Form		0	0	0	0	1	10	1	8	6	7	4	7	19	3				46		0.00487013
		Abstract		1	20	0	1	4	8		1	1	27	8	2		4				42		0.00649351
		ArticleTitle		0	31	1	7	1	8	1	1	10	14	6	3	8	1				42		0.00162338
		Email		7	0	0	4	4	7	3	2	3	7	4	4	11	2				31		0.00324675
		Keywords		0	2	0	5	4	2	1		2	4	6	2	11	4				29		0.00649351
		Author Name		3	4	1	2	1	8		1	1		4	3	9	2				19		0.00324675
		Footnote		0	0	0	0	1	3					3		14	1				18		0.00162338
		Publisher Note		1	4	0	2	4	0	2		2	2	4	1	6	2				17		0.00324675
		Table Caption		59	1	0	0	0	2	4	5	1	3	3		7					14		0
		Appendix		0	0	0	0	0	0							13					13		0
		Running Head		0	0	0	0	4	3	1		1	1	1	2	5	2				12		0.00324675
		Block Quote		0	0	0	6	2	6		5			6							6		0
		Conflict of Interest / Funding		2	1	0	2	4	0		1					2	3				5		0.00487013
		Article Subtitle		0	0	0	0	0	0				4								4		0
		Schema		0	0	0	0	0	0				3								3		0
		Biography /About the Author		0	0	0	0	0	0		5	1									1		0
		Copyright		0	0	0	0	0	0			1									1		0
		Bookmark		0	0	0	0	0	0												0		0
		Corrupted File		0	0	0	0	0	0												0		0
		Cover		0	0	0	0	0	0												0		0
		Index		0	0	0	0	0	0												0		0
		Pagenumber		0	0	0	0	0	0												0		0
		Table of Contents		0	0	0	0	0	0												0		0
		URL		0	0	0	0	0	0												0		0
		Reports		0	0	0	0	0	0												0		0
		Jobsheet		0	0	0	0	0	0												0		0
		Logo		0	0	0	0	0	0												0		0
		No Error		0	0	0	0	0	0												0		0
		History Date (Receive/Revise/Publish)		0	0	0	0	0	0												0		0
																					0
		Total		355	749	358	907	1315	954	598	1094	595	1356	1117	338	1355	616				5377
		CE Level 1																			(6 weeks)			CE Level 2
		Error Type		Week 44	Week 45	Week 46	Week 47	Week 48	Week 49	Week 50	Week 51	Week 1	Week 2	Week 3	Week 4	Week 5	Week 6								Error Type		Week 44	Week 45	Week 46	Week 47	Week 48	Week 49	Week 50	Week 51	Week 1	Week 2	Week 3	Week 4	Week 5	Week 6
FRM		Casing error			65	21	95	2	25	43	3	112	19	7	7	53	12				210		0.0483871	PNE	Formatting		52	29	4	22	184	233	8	35	158	231	183	78	230	37			917	0.138577
CSE		Formatting		3	12	5	12	5	40	10	9	67	18	39	5	24	85				238		0.342742	FRM	Punctuation Error		15	207	5	141	435	62	97	528	12	182	152	85	163	48			642	0.179775
EMP		Incorrect Data			7	54	33	4	16	12	3	2	3	52		26	17				100		0.0685484	LNK	Emphasis error		29	24		34	140	30	179	8	7	298	65	18	124	8			520	0.0299625
IND		Punctuation Error			4	10	13	10	13	35	10	11	2	19	5	34	29				100		0.116935	EMP	Spacing error		5	27	1	58	26	6	6	5	26	72	96	15	108	33			350	0.123596
PNE		Spacing Error			4	1	1	1	6	10	6	3	3	11	2	8	24				51		0.0967742	IND	Added Data		13	22	3	26	97	38	27	7	12	108	73	8	42	37			280	0.138577
ALG		Omitted Data			27	2	2	11	4	29	3	6	2	9	1	20	17				55		0.0685484	OMD	Incorrect Data		3	44	4	109	120	101	14	17	35	46	44	35	105	19			284	0.071161
MSD		Emphasis error			13	30	23	2	18	6	15	1	14	2		56	9				82		0.0362903	ADT	Casing error		52	75	17	77	28	35	6	3	9	52	55	31	101	25			273	0.093633
SPC		Added Data			14	11	4	6	5	7	10	5	2	8		10	16				41		0.0645161	CSE	Alignment		5	20	1	15	37	27	4	3	10	81	26	17	29	7			170	0.0262172
ADT		Truncation error			7	4	1	19	4	20	2	1	4	6		6					17		0	TNT	Omitted data		7	41	14	46	70	40	17	13	22	67	29	19	40	19			196	0.071161
OMD		Misplaced Data			6	3	1	4	7	0	0	1		3		6	1				11		0.00403226	SPC	Linking Error		3	9	5	30	19	68	12	350	4	42	25	3	4	13			91	0.0486891
TNT		Linking Error				36	2			1	0	1	1	1		9	2				14		0.00806452	ALG	Truncation error		20	3	43	44	12	34	15	16	18	22	12	6	20	2			80	0.00749064
LNK		Alignment			13		1	3	8	2	2	1	2			12	36				51		0.145161	MSD	Misplaced Data		1	3	2	29	23	15	1	14	1	11	5	2	13	19			51	0.071161
																					0																						0
																					0		0																				0	0
																					0		0																				0	0
																					0		0																				0	0
ICM		Missed during Quality Checking		0	5	11			25	1		20		25		35	21				101		0.230769	ICM	Missed during Quality Checking		105	12	17	15	16	30	24	10		59	98		46	5			208	0.893939
CNC		Correction not carried-out		0	1	3	1		15	0		8		3		15	10				36		0.10989	MQC	Introduced Correction during Modification		33	24	1	53	24	8	4	15		5	51		1	5			62	0.0757576
MQC		Introduced Correction during Modification		0	11	13			10	8						4	60				64		0.659341	CNC	Correction not carried-out		9	20	37	19	17	31		7		2	18	1	11				32	0.030303
		TOTAL		3	189	204	189	67	196	184	63	239	70	185	20	318	339				1171				TOTAL		352	560	154	718	1248	758	414	1031	314	1278	932	318	1037	277			4156
Batch No		Position	Erring Staff	Week 44	Week 45	Week 46	Week 47	Week 48	Week 49	Week 50	Week 51	Week 1	Week 2	Week 3	Week 4	Week 5	Week 6				total
1		ArtWork	HT51	0	0	0	0	18				0	0			2					2
1		ArtWork	FC73	0	0	0	0	0				0	0								0
1		ArtWork	KX58	0	0	0	0	0				0	0	1							1
1		ArtWork	OP60	0	0	0	0	0				0	1								1
2		Artwork	2766	0	0	0	0	0				0	0			4					4
2		Artwork	NB21	0	0	0	0	0				0	0	1							1
2		Artwork	OD05	0	0	0	0	0				0	0								0
1		Copy Editing	OP26	0	0	0	0	0	25			127	137	30	11	166					471
1		Copy Editing	OP15	0	0	0	0	0	0			0	0	30	11	166					207
1		Copy Editing	OP20	0	0	104	7	39	3			4	74	117	8						203
1		Copy Editing	OP61	0	53	37	58	0	19			63	2	82		39					186
1		Copy Editing	NC49	0	91	23	25	29	51			28	30	7	46	50					161
2		Copy Editing	NI52	0	103	0	26	122	80			4		34		99					137
2		Copy Editing	58	0	0	0	0	36	54				48	58	7	21					134
1		Copy Editing	OP31	0	28	0	22	32	0			106				20					126
2		Copy Editing	OQ76	0	0	0	92	51	23			48		34	9						91
2		Copy Editing	GG07	0	26	0	3	331	18			43	24	3		17					87
2		Copy Editing	OQ69	0	0	0	0	48	44					23	30	34					87
2		Copy Editing	OQ70	0	82	12	52	54	125			8	19		4	36					67
1		Copy Editing	OP17	0	59	0	0	36	39				44		22						66
1		Copy Editing	OP41	0	18	0	43	4	56			19	35	12							66
2		Copy Editing	OK69	0	3	0	103	54	79					59		5					64
2		Copy Editing	MJ95	0	2	0	11	14	70			25	15		11	9					60
			OD11										24	3	14	18					59
2		Copy Editing	OD83	0	19	12	36	10	19			6	30	7		12					55
1		Copy Editing	OP33	0	34	66	15	71	25			17	20								37
2		Copy Editing	KU19	0	12	1	102	6	0				30								30
1		Copy Editing	OP23	0	0	0	0	127	19			28				2					30
1		Copy Editing	OP35	0	0	0	0	41	0							17					17
1		Copy Editing	OP42	0	8	20	38	117	23						10	3					13
2		Copy Editing	FZ00	0	0	0	108	10	0			5	6								11
		Copy Editing	OP22											8							8
2		Copy Editing	NF11	0	0	0	0	0	0			0	0								0
2		Copy Editing	NN06	0	0	0	0	0	0			0	0								0
		Copy Editing	OP15																		0
1		Copy Editing	OP21	0	136	21	0	0	0												0
		Copy Editing	OP25																		0
		Copy Editing	OP38																		0
		Copy Editing	OQ68																		0
2		Copy Editing	OQ73	0	0	0	0	0	0			0	0								0
		Copy Editing	OQ74																		0
1		Paginator	OP53	0	4	0	10	19	34			3	38	97	4	30					172
1		Paginator	OP45	0	3	0	25	0	6			17	12	2	20	13					64
2		Paginator	MS67	0	9	0	2	1	23			9	20	20		1					50
2		Paginator	OQ77	0	0	1	0	3	6				38			1					39
2		Paginator	MX41	0	0	0	7	4	29				12			10					22
2		Paginator	NB05	0	0	0	0	1	10			2	10	4	5						21
2		Paginator	NA17	0	4	0	0	2	3				11	7		2					20
2		Paginator	LJ24	0	5	0	1	0	0				12	4	1	1					18
1		Paginator	OP19	0	0	46	6	5	18			7	6	1							14
2		Paginator	HY14	0	3	0	5	3	1				2	4		3					9
1		Paginator	OP16	0	11	0	10	3	11			4	2			1					7
1		Paginator	OP34	0	1	3	7	2	1												0
1		Paginator	OP39	0	4	0	0	0	0												0
Batch No		Position	Erring Staff	Week 44	Week 45	Week 46	Week 47	Week 48	Week 49	Week 50	Week 51	Week 1	Week 2	Week 3	Week 4	Week 5	Week 6
1		Quality Check	OP59	0	0	0	8	0	0			1	229	74		11					315
1		Quality Check	OP46	28	1	0	0	0	7			2		17	39	46					104
2		Quality Check	OQ75	0	0	0	0	0	0			3	39		2						44
2		Quality Check	NB95	0	6	1	2	94	54			1		6		21					28
2		Quality Check	NI45	0	23	0	0	0	0				1	9		8					18
1		Quality Check	OP43	0	0	0	0	0	0			18									18
2		Quality Check	OQ78	0	0	0	0	0	0			1	12								13
1		Quality Check	OP32	49	0	0	0	0	9				7								7
1		Quality Check	OP44	0	15	0	17	9	0			0	0	7							7
2		Quality Check	NA13	0	0	0	28	4	0				2	5							7
2		Quality Check	NN38	0	0	0	46	20	59					6							6
2		Quality Check	OQ80	0	1	0	0	0	0				1	4							5
2		Quality Check	NA16	1	0	0	8	0	0			0	0								0
1		Quality Check	OP27	0	0	0	1	0	0			0	0								0
1		Quality Check	OP57	0	0	0	0	1	0			0	0								0
1		Quality Check	OP30	0	0	0	0	0	0			0	0								0
1		Quality Check	OP50	0	0	0	0	0	0			0	0								0
2		Quality Check	MS57	0	0	0	0	0	0			0	0								0
2		Quality Check	MT33	0	0	0	0	0	0			0	0								0
2		Quality Check	MX42	0	0	0	0	0	0			0	0								0
2		Quality Check	NA14	0	0	0	0	0	0			0	0								0
2		Quality Check	OD08	0	0	0	0	0	0			0	0								0
2		Quality Check	OQ72	0	0	0	0	0	0			0	0								0
2		Quality Check	OQ79	0	0	0	0	0	0			0	0								0
				78	46	1	110	128													0

## Sheet: Sheet3
	CODE	Journal Name	CE Level	No. of Inspected (1st)	No. of Accept (1st)	Acceptance Rating		No. of Accepted files	No. of Submission	Submission Performance		Total Page(s)	Total Error(s)	Error per Page	Total Service (Y/N)
1	AAS	Journal of African American Studies	2	0	0	-		0	0	-		0	0	-	Y
2	ACM	Applied Composite Materials (ACMA)	1	0	0	-		0	0	-		0	0	-	Y
1	ACP	Journal of Abnormal Child Psychology	1	0	0	-		0	0	-		0	0	-	Y
2	ACQ	Academic Questions	0	0	0	-		0	0	-		0	0	-	Y
1	AEC	Atlantic Economic Journal	1	0	0	-		0	0	-		0	0	-	N
2	AFS	Annals of Forest Science	2	0	0	-		0	0	-		0	0	-	N
1	AIN	Ageing International	1	0	0	-		0	0	-		0	0	-	Y
2	APD	Australasian Plant Diseases Notes	1	0	0	-		0	0	-		0	0	-	Y
1	APL	Australasian Plant Pathology	1	0	0	-		0	0	-		0	0	-	Y
2	APR	Behavior Analysis in Practice	3	0	0	-		0	0	-		0	0	-	N
1	BJP	Brazilian Journal of Physics	2	0	0	-		0	0	-		0	0	-	N
2	BMM	Biomedical Microdevices	1	0	0	-		0	0	-		0	0	-	Y
1	BRT	Brittonia	0	0	0	-		0	0	-		0	0	-	N
2	CAB	Cognitive, Affective & Behavioral Neuroscience	3	0	0	-		0	0	-		0	0	-	N
1	CCL	Clays and Clay Minerals	1	0	0	-		0	0	-		0	0	-	N
2	CCN	Hormones and Cancer	2	0	0	-		0	0	-		0	0	-	Y
1	CDR	Current Dermatology Reports	2	0	0	-		0	0	-		0	0	-	Y
2	CGC	Cognitive Computation	2	0	0	-		0	0	-		0	0	-	Y
1	CGP	Current Obstetrics and Gynecology Reports	2	0	0	-		0	0	-		0	0	-	Y
2	CHB	Advanced Composites and Hybrid Materials	2	0	0	-		0	0	-		0	0	-	Y
1	CJM	Canadian Journal of Science, Mathematics and Technology Education	1	0	0	-		0	0	-		0	0	-	N
2	CLE	Current Landscape Ecology Reports	2	0	0	-		0	0	-		0	0	-	Y
1	CMB	Current Molecular Biology Reports	2	0	0	-		0	0	-		0	0	-	Y
2	CNS	Journal of Computational Neuroscience	1	0	0	-		0	0	-		0	0	-	Y
1	COS	Journal of Cell Communication and Signalling	1	0	0	-		0	0	-		0	0	-	Y
2	CPC	Current Psychology	1	0	0	-		0	0	-		0	0	-	Y
1	CPL	Current Pollution Reports	2	0	0	-		0	0	-		0	0	-	Y
2	CRU	Current Stem Cell Reports	2	0	0	-		0	0	-		0	0	-	Y
1	CTG	Current Geriatrics Reports	2	0	0	-		0	0	-		0	0	-	Y
2	CUO	Current Obesity Reports	2	0	0	-		0	0	-		0	0	-	Y
1	CUR	Current Nutrition Reports	2	0	0	-		0	0	-		0	0	-	Y
2	DIS	Discrete Event Dynamic Systems	1	0	0	-		0	0	-		0	0	-	Y
1	DMG	Demography	0	0	0	-		0	0	-		0	0	-	N
2	DRU	Investigational New Drugs	1	0	0	-		0	0	-		0	0	-	Y
1	DTR	Drug Delivery and Translational Research	2	0	0	-		0	0	-		0	0	-	N
2	EAC	Estuaries and Coasts	2	0	0	-		0	0	-		0	0	-	N
1	EDH	Higher Education	2	0	0	-		0	0	-		0	0	-	Y
2	EHM	Current Emergency and Hospital Medicine Reports	2	0	0	-		0	0	-		0	0	-	Y
1	ELE	Electrocatalysis	2	0	0	-		0	0	-		0	0	-	Y
2	EMT	Environmental Monitoring and Assessment	2	0	0	-		0	0	-		0	0	-	Y
1	ENM	Environmental Modelling & Assessment	2	0	0	-		0	0	-		0	0	-	Y
2	ENP	Endocrine Pathology	2	0	0	-		0	0	-		0	0	-	Y
1	EPS	Evolutionary Psychological Science	2	0	0	-		0	0	-		0	0	-	Y
2	EXM	Experimental Mechanics	1	0	0	-		0	0	-		0	0	-	N
1	FBT	Food and Bioprocess Technology	2	0	0	-		0	0	-		0	0	-	Y
2	FDL	Journal of Formative Design in Learning	2	0	0	-		0	0	-		0	0	-	N
1	FER	Food Engineering Reviews	2	0	0	-		0	0	-		0	0	-	Y
2	FOM	Folia Microbiologica	2	0	0	-		0	0	-		0	0	-	Y
1	FOS	Food Security	1	0	0	-		0	0	-		0	0	-	Y
2	FRH	Heart Failure Reviews	2	0	0	-		0	0	-		0	0	-	Y
1	FSM	Forensic Science, Medicine, and Pathology	1	0	0	-		0	0	-		0	0	-	Y
2	GMR	Current Genetic Medicine Reports	2	0	0	-		0	0	-		0	0	-	Y
1	GSW	Global Social Welfare	2	0	0	-		0	0	-		0	0	-	Y
2	HAD	Asian Archaeology	1	0	0	-		0	0	-		0	0	-	N
1	HAE	Acta Ethologica	2	0	0	-		0	0	-		0	0	-	Y
2	HAL	Health and Technology	1	0	0	-		0	0	-		0	0	-	Y
1	HCA	Colloid and Polymer Science	2	0	0	-		0	0	-		0	0	-	Y
2	HCC	Comparative Clinical Pathology	2	0	0	-		0	0	-		0	0	-	Y
1	HCO	Clinical Oral Investigations	2	0	0	-		0	0	-		0	0	-	Y
2	HCT	Cell and Tissue Research	2	0	0	-		0	0	-		0	0	-	Y
1	HDC	Irish Journal of Medical Science	2	0	0	-		0	0	-		0	0	-	Y
2	HDV	Organisms Diversity & Evolution	2	0	0	-		0	0	-		0	0	-	Y
1	HER	European Radiology	2	0	0	-		0	0	-		0	0	-	N
2	HHA	Heat and Mass Transfer	1	0	0	-		0	0	-		0	0	-	Y
1	HHJ	Hydrogeology Journal	3	0	0	-		0	0	-		0	0	-	Y
2	HIJ	International Journal of Colorectal Disease	2	0	0	-		0	0	-		0	0	-	Y
1	HIM	Immunogenetics	2	0	0	-		0	0	-		0	0	-	Y
2	HIU	International Urogynecology Journal	3	0	0	-		0	0	-		0	0	-	Y
1	HJL	The International Journal of Life Cycle Assessment	2	0	0	-		0	0	-		0	0	-	N
2	HJM	Journal of Molecular Medicine	2	0	0	-		0	0	-		0	0	-	Y
1	HJS	Journal of Soils and Sediments	2	0	0	-		0	0	-		0	0	-	Y
2	HMR	Mycotoxin Research	2	0	0	-		0	0	-		0	0	-	Y
1	HMY	Mycorrhiza	2	0	0	-		0	0	-		0	0	-	Y
2	HNB	Bulletin of Engineering Geology and the Environment	2	0	0	-		0	0	-		0	0	-	Y
1	HNL	Neurological Sciences	2	0	0	-		0	0	-		0	0	-	Y
2	HOP	European Journal of Pediatrics	2	0	0	-		0	0	-		0	0	-	Y
1	HPH	European Journal of Clinical Pharmacology	2	0	0	-		0	0	-		0	0	-	Y
2	HPN	Pediatric Nephrology	2	0	0	-		0	0	-		0	0	-	N
1	HWR	European Journal of Wildlife Research	2	0	0	-		0	0	-		0	0	-	Y
2	IGC	International Journal of Gastrointestinal Cancer	2	0	0	-		0	0	-		0	0	-	Y
1	IJP	International Journal of Politics, Culture, and Society	2	0	0	-		0	0	-		0	0	-	Y
2	IJY	International Journal of Bullying Prevention (IJBP)	2	0	0	-		0	0	-		0	0	-	Y
1	INJ	Indian Journal of Pediatrics	1	0	0	-		0	0	-		0	0	-	Y
2	JAE	Journal of Academic Ethics	1	0	0	-		0	0	-		0	0	-	Y
1	JAM	Journal of the Academy of Marketing Science	1	0	0	-		0	0	-		0	0	-	Y
2	JAR	Journal of the Association for Research in Otolaryngology	2	0	0	-		0	0	-		0	0	-	N
1	JBM	International Journal of Behavioral Medicine	2	0	0	-		0	0	-		0	0	-	N
2	JCL	Journal of Classification	2	0	0	-		0	0	-		0	0	-	Y
1	JHR	Journal of Human Rights and Social Work	2	0	0	-		0	0	-		0	0	-	Y
2	JHS	HSS Journal ®	2	0	0	-		0	0	-		0	0	-	N
1	JID	Journal of Digital Imaging	2	0	0	-		0	0	-		0	0	-	N
2	JKE	Journal of the Knowledge Economy	2	0	0	-		0	0	-		0	0	-	Y
1	JLP	Journal of Plant Pathology	1	0	0	-		0	0	-		0	0	-	N
2	JLS	Plasmonics	2	0	0	-		0	0	-		0	0	-	Y
1	JME	Journal of Mammalian Evolution	1	0	0	-		0	0	-		0	0	-	Y
2	JMN	Journal of Molecular Neuroscience	2	0	0	-		0	0	-		0	0	-	Y
1	JNP	Journal of Neuroimmune Pharmacology	1	0	0	-		0	0	-		0	0	-	Y
2	JNV	Journal of Neurovirology	2	0	0	-		0	0	-		0	0	-	N
1	JOC	Journal of Atmospheric Chemistry (JOCH)	1	0	0	-		0	0	-		0	0	-	Y
2	JOF	Journal of Fluorescence	1	0	0	-		0	0	-		0	0	-	Y
1	JOM	Journal of Mammary Gland Biology and Neoplasia	1	0	0	-		0	0	-		0	0	-	Y
2	JPI	Journal of Pharmaceutical Innovation	2	0	0	-		0	0	-		0	0	-	Y
1	JPR	Journal of Polymer Research	1	0	0	-		0	0	-		0	0	-	Y
2	JTB	Journal of Technology in Behavioral Science	2	0	0	-		0	0	-		0	0	-	Y
1	JTI	International Journal of Tropical Insect Science	1	0	0	-		0	0	-		0	0	-	N
2	JTT	Journal of Electronic Testing: Theory and Applications	1	0	0	-		0	0	-		0	0	-	Y
1	MAI	Annals of Mathematics and Artificial Intelligence (AMAI)	1	0	0	-		0	0	-		0	0	-	Y
2	MBR	Plant Molecular Biology Reporter	2	0	0	-		0	0	-		0	0	-	Y
1	MBT	Marine Biotechnology	2	0	0	-		0	0	-		0	0	-	Y
2	MER	Mathematics Education Research Journal	2	0	0	-		0	0	-		0	0	-	Y
1	MIS	Microgravity Science and Technology (MGST)	1	0	0	-		0	0	-		0	0	-	Y
2	MRA	Human Arenas	2	0	0	-		0	0	-		0	0	-	Y
1	MRM	Current Reviews in Musculoskeletal Medicine	2	0	0	-		0	0	-		0	0	-	Y
2	MSE	Medical Science Educator	2	0	0	-		0	0	-		0	0	-	N
1	MSR	AMS Review	1	0	0	-		0	0	-		0	0	-	Y
2	NAL	Numerical Algorithms (NUMA)	2	0	0	-		0	0	-		0	0	-	Y
1	NCA	Current Allergy and Asthma Reports	2	0	0	-		0	0	-		0	0	-	Y
2	NCD	Current Cardiology Reports	2	0	0	-		0	0	-		0	0	-	Y
1	NCH	Current Hypertension Reports	2	0	0	-		0	0	-		0	0	-	Y
2	NCP	Current Psychiatry Reports	2	0	0	-		0	0	-		0	0	-	Y
1	NCU	Current Urology Reports	2	0	0	-		0	0	-		0	0	-	Y
2	NID	Current Infectious Diseases Reports	2	0	0	-		0	0	-		0	0	-	Y
1	NNT	NanoEthics	2	0	0	-		0	0	-		0	0	-	Y
2	NOR	Current Osteoporosis Reports	2	0	0	-		0	0	-		0	0	-	Y
1	NPH	Current Pain and Headache Reports	2	0	0	-		0	0	-		0	0	-	Y
2	NRE	Neuropsychology Review	1	0	0	-		0	0	-		0	0	-	Y
1	NRS	Neurotoxicity Research	2	0	0	-		0	0	-		0	0	-	Y
2	NTP	Neurotherapeutics	2	0	0	-		0	0	-		0	0	-	N
1	OCM	Current Treatment Options in Cardiovascular Medicine	2	0	0	-		0	0	-		0	0	-	Y
2	OCN	Current Treatment Options in Neurology	2	0	0	-		0	0	-		0	0	-	Y
1	OMR	Operations Management Research	1	0	0	-		0	0	-		0	0	-	Y
2	ORD	Order	1	0	0	-		0	0	-		0	0	-	Y
1	ORF	SN Operations Research Forum	2	0	0	-		0	0	-		0	0	-	Y
2	ORI	Origins of Life and Evolution of Biospheres	1	0	0	-		0	0	-		0	0	-	Y
1	OTR	Current Otorhinolaryngology Reports	2	0	0	-		0	0	-		0	0	-	Y
2	PAA	Probiotics and Antimicrobial Proteins	2	0	0	-		0	0	-		0	0	-	Y
1	PAP	Attention, Perception, & Psychophysics	3	0	0	-		0	0	-		0	0	-	N
2	PCP	Journal of Police and Criminal Psychology	2	0	0	-		0	0	-		0	0	-	Y
1	PHA	Pharmaceutical Research	1	0	0	-		0	0	-		0	0	-	N
2	PIL	Psychological Injury and Law	2	0	0	-		0	0	-		0	0	-	Y
1	PNA	Peer-to-Peer Networking and Applications	1	0	0	-		0	0	-		0	0	-	Y
2	PNM	Journal of Peridynamics and Nonlocal Modeling	2	0	0	-		0	0	-		0	0	-	Y
1	PPA	Journal of Policy Practice and Research	2	0	0	-		0	0	-		0	0	-	Y
2	PPE	Population and Environment	2	0	0	-		0	0	-		0	0	-	Y
1	PRS	Prevention Science	2	0	0	-		0	0	-		0	0	-	Y
2	PSD	Postdigital Science and Education	2	0	0	-		0	0	-		0	0	-	Y
1	PST	AAPS PharmSciTech	2	0	0	-		0	0	-		0	0	-	N
2	PTH	Polytechnica	1	0	0	-		0	0	-		0	0	-	N
1	RAI	Clinical Reviews in Allergy and Immunology	2	0	0	-		0	0	-		0	0	-	Y
2	RAT	Algebras and Representation Theory	1	0	0	-		0	0	-		0	0	-	Y
1	RBM	Clinical Reviews in Bone and Mineral Metabolism	2	0	0	-		0	0	-		0	0	-	Y
2	RCR	Current Pulmonology Reports	2	0	0	-		0	0	-		0	0	-	Y
1	REM	Reviews in Endrocrine and Metabolic Disorders	1	0	0	-		0	0	-		0	0	-	Y
2	SES	Sex Roles	1	0	0	-		0	0	-		0	0	-	Y
1	SET	Journal of Science Education and Technology	2	0	0	-		0	0	-		0	0	-	Y
2	SHC	Structural Chemistry	2	0	0	-		0	0	-		0	0	-	Y
1	SNM	Journal of Superconductivity and Novel Magnetism	2	0	0	-		0	0	-		0	0	-	Y
2	SQJ	Software Quality Journal	2	0	0	-		0	0	-		0	0	-	Y
1	SRS	Sexuality Research and Social Policy	2	0	0	-		0	0	-		0	0	-	Y
2	SVA	Set-Valued and Variational Analysis	1	0	0	-		0	0	-		0	0	-	Y
1	SYS	Journal of Hardware and Systems Security	2	0	0	-		0	0	-		0	0	-	Y
2	TAJ	The AAPS Journal	2	0	0	-		0	0	-		0	0	-	N
1	TBA	Perspectives on Behavior Science	0	0	0	-		0	0	-		0	0	-	N
2	THE	Theoretical Ecology (THEE)	2	0	0	-		0	0	-		0	0	-	Y
1	TPB	Tropical Plant Biology	1	0	0	-		0	0	-		0	0	-	Y
2	TPP	Tropical Plant Pathology	1	0	0	-		0	0	-		0	0	-	N
1	UEC	Urban Ecosystems	1	0	0	-		0	0	-		0	0	-	Y

## Sheet: Lookup
													Site Name	Journal ID	Journal Code (SPi in-house)	Journal Name	CE Level
	Emp.No.	Name	Assigned Process		CODE	Description		Code	Description				SPR-DO	10965	JPR	Journal of Polymer Research	1
	OP60	Joanna Revilloza	Artwork		ADT	Added data		APP	Appendix				SPR-HD	441	HCT	Cell and Tissue Research	2
	HT51	Ronnel Tiosan	Artwork		IND	Incorrect Data		ARTS	Article Subtitle		Copy Editing		SPR-NY	11219	SQJ	Software Quality Journal
	KX58	John Paul Obnial	Artwork		OMD	Omitted Data		ART	ArticleTitle		ArtWork		SPR-NY	42087	MRA	Human Arenas	2
	FC73	John Bren Napiza	Artwork		MSD	Misplaced Data		AU	Author Name		Pagination		SPR-DO	10734	EDH	Higher Education	2
	2766	Stephanie Ann Del Rosario So	Artwork		TYP	Typographical error		AFF	Affiliation/ORCID		Author Correction		SPR-NY	40806	EPS	Evolutionary Psychological Science	2
	NB21	John Michael Langgam Elnasin	Artwork		ENT	Entity Error		BIO	Biography /About the Author		Quality Check		SPR-NY	12207	PIL	Psychological Injury and Law	2
	OP47	Janine Martinez	Author Correction		SPC	Spacing error		BLQ	Block Quote		Dataset/XML/PDF		SPR-NY	12393	FER	Food Engineering Reviews	2
	OP36	Dian Tandang	Author Correction		CSE	Casing error		BKM	Bookmark				SPR-NY	12022	ENP	Endocrine Pathology	2
	FY92	Catherine Dumlao	Author Correction		PNE	Punctutation error		CYP	Copyright				SPR-NY	41134	JHR	Journal of Human Rights and Social Work	2
	NE59	Christian Jireh M. Antonio	Author Correction		EMP	Emphasis error		CORR	Corrupted File				SPR-NY	11896	PCP	Journal of Police and Criminal Psychology	2
	OC97	Christian Mercado	Author Correction		LOG	Log error		CVR	Cover				SPR-DO	10805	JAE	Journal of Academic Ethics	1
	OP37	Janille Maala	Author Correction		ALG	Alignment		EMAIL	Email				SPR-HD	572	HMY	Mycorrhiza	2
	KU19	Aljon Lanting Mangubat	Author Correction		FRM	Formatting		EQ	Equation				SPR-HD	251	HIM	Immunogenetics	2
	OP33	Jenny Rose Galura	Copy Ed Level 1		ART	Artwork error		FIG	Figure				SPR-DO	12080	THE	Theoretical Ecology (THEE)	2
	OP61	Jean Almanzor	Copy Ed Level 1		TNT	Truncation error		FIGC	Figure Caption				SPR-NY	12024	FSM	Forensic Science, Medicine, and Pathology	1
	OD83	Mar Lopez	Copy Ed Level 1		LNK	Linking Error		FNT	Footnote				SPR-NY	12529	JBM	International Journal of Behavioral Medicine	2
	NI52	John Renzo Contado Evangelista	Copy Ed Level 1		CNC	Correction not carried-out		HDG	Heading				SPR-NY	12016	RAI	Clinical Reviews in Allergy and Immunology	2
	GG07	Arturo Yesan	Author Correction		MQC	Missed during Quality Checking		IND	Index				SPR-NY	13178	SRS	Sexuality Research and Social Policy	2
	OQ76	Jewel May N. Hernandez	Copy Ed Level 1		NON	No Error		LST	List				SPR-NY	10956	SET	Journal of Science Education and Technology	2
	FZ00	Rolando Rempillo	Copy Ed Level 1		ICM	Introduced Correction during Modification		PAGN	Pagenumber				SPR-NY	10278	JID	Journal of Digital Imaging	2
	OP22	Jeffrey Antoniano	Copy Ed Level 1		AQ	AQF Error		PARA	Paragraph				SPR-NY	10802	ACP	Journal of Abnormal Child Psychology	1
	OP25	Mark Jay Vargas	Copy Ed Level 1					TBLB	Table Body				SPR-NY	12602	PAA	Probiotics and Antimicrobial Proteins	2
	OP38	Pamela Sibaton	Copy Ed Level 1					TBLC	Table Caption				SPR-NY	12559	CGC	Cognitive Computation	2
	OQ68	Juvelyn Torririt	Copy Ed Level 1					TBLN	Table FootNote				SPR-NY	13346	DTR	Drug Delivery and Translational Research	2
	PF85	Roby Reyes Alicquino	Quality Check					TOC	Table of Contents				SPR-HD	12553	HAL	Health and Technology	1
	PF86	Azriel Bajita Bandillo	Copy Ed Level 1					URL	URL				SPR-NY	13365	JNV	Journal of Neurovirology	2
	PF87	Juan Miguel Sunga Casin	Copy Ed Level 1					REF	References				SPR-NY	12031	JMN	Journal of Molecular Neuroscience	2
	PF88	Hail Jan Baroña Gonzales	Copy Ed Level 1					REP	Reports				SPR-NY	12640	NRS	Neurotoxicity Research	2
	PF89	Mae Nicole Ceneta Mejiano	Copy Ed Level 1					JBS	Jobsheet				SPR-HD	11367	HJL	The International Journal of Life Cycle Assessment	2
	PF91	Rhundel June Torres Pechada	Author Correction					PUB	Publisher Note				SPR-NY	11468	JLS	Plasmonics	2
	PF92	Sharmaine Marundan Peñamante	Copy Ed Level 1					COI	Conflict of Interest / Funding				SPR-DO	13595	AFS	Annals of Forest Science	2
	PU38	April Almadovar	Copy Ed Level 1					RNH	Running Head				SPR-NY	10741	FRH	Heart Failure Reviews	2
	PU40	Cherry Grace Prescilla	Copy Ed Level 1					LOGO	Logo				SPR-DO	10443	ACM	Applied Composite Materials (ACMA)	1
	PU41	Donna Edra	Copy Ed Level 1					NON	No Error				SPR-NY	11065	NRE	Neuropsychology Review	1
	QS24	John Benedict Rivera Padilla	Copy Ed Level 1					KEY	Keywords				SPR-NY-CMG	40136	OTR	Current Otorhinolaryngology Reports	2
	QS25	Alona Crazo Caro	Copy Ed Level 1					AQ	AQF No. and/or Form				SPR-NY-CMG	40138	EHM	Current Emergency and Hospital Medicine Reports	2
	QS26	Emmanuel Padilla Diokno	Copy Ed Level 1					DATE	History Date (Receive/Revise/Publish)				SPR-NY-CMG	40142	GMR	Current Genetic Medicine Reports	2
	QS27	Kristelle Mae Ignacio Panganiban	Copy Ed Level 1					ABS	Abstract				SPR-NY-CMG	40778	CRU	Current Stem Cell Reports	2
	OP16	Apreal Rivera	Paginator					SCH	Schema				SPR-NY	41686	FDL	Journal of Formative Design in Learning	2
	OP45	Annabel Villegas	Paginator										SPR-NY-CMG	40610	CMB	Current Molecular Biology Reports	2
	OP19	Alyssa Abusca	Paginator										SPR-NY	42102	PNM	Journal of Peridynamics and Nonlocal Modeling	2
	HY14	Mark Gerald Rosales Valdez	Paginator										SPR-NY	12672	CCN	Hormones and Cancer	2
	MS67	Larry Nitura Todoc Jr.	Paginator										SPR-NY	12018	RBM	Clinical Reviews in Bone and Mineral Metabolism	2
	NA17	Raenelle Carandang Baltazar	Paginator										SPR-HD	10211	HAE	Acta Ethologica	2
	NB05	Isabel Galapin Jumanog	Paginator										SPR-NY	12042	TPB	Tropical Plant Biology	1
	MX41	Nikko Rosales Cantre	Paginator										SPR-NY	41347	JTB	Journal of Technology in Behavioral Science	2
	OQ77	Dianne Regine P. Pamplona	Paginator										SPR-NY	13162	MSR	AMS Review	1
	LJ24	John Paul Lasala	Paginator										SPR-NY	41635	SYS	Journal of Hardware and Systems Security	2
	PQ19	Jane Valerie M. Villegas	Paginator										SPR-NY	10911	JOM	Journal of Mammary Gland Biology and Neoplasia	1
	PQ24	Rosemarie M. Apacionado	Paginator										SPR-NY	12063	OMR	Operations Management Research	1
	PQ38	Karen Glifonea Sena	Paginator										SPR-HD	10258	HPE	Portuguese Economic Journal	1
	PQ46	Kristine Joy H. Tibayan	Paginator										SPR-NY	10827	CNS	Journal of Computational Neuroscience	1
	PQ75	Salve Grace Tomboc	Paginator										SPR-NY	43069	ORF	SN Operations Research Forum	2
	OP50	Mark Latoza	Quality Check										SPR-NY	42972	PPA	Journal of Policy Practice and Research	2
	OP32	Cyrel Calungsod	Quality Check										SPR-NY	40609	GSW	Global Social Welfare	2
	NA14	Jayvee Esguerra De Paz	Quality Check										SPR-NY	12126	AIN	Ageing International	1
	NN38	Melbert Tolentino	Quality Check										SPR-DO	11293	AEC	Atlantic Economic Journal	1
	NA13	Daryl Rivera Garbo	Quality Check										SPR-NY	10914	JME	Journal of Mammalian Evolution	1
	NB95	Lorraine Joy Alcoran	Quality Check										SPR-DO	11569	NNT	NanoEthics	2
	NI45	Jan Jordan Garapan Magalona	Quality Check										SPR-DO	13314	APD	Australasian Plant Diseases Notes	1
	NA16	Von Jovi Perez	Quality Check										SPR-NY	12111	AAS	Journal of African American Studies	2
	OQ72	Niel Evangelista	Quality Check										SPR-NY	11111	PPE	Population and Environment	2
	PF55	Norlyn Soria	Quality Check										SPR-HD	12550	HMR	Mycotoxin Research	2
	PF54	Janloyd Lacatan	Quality Check										SPR-NY	13538	BJP	Brazilian Journal of Physics	2
	PF13	Aldrin De Guzman	Quality Check										SPR-NY	11105	MBR	Plant Molecular Biology Reporter	2
	QW39	Cristopher Lomibao	Copy Ed Level 1										SPR-DO	13394	MER	Mathematics Education Research Journal	2
	QW40	Karla Joy Mamino	Copy Ed Level 1										SPR-DO	12223	FOM	Folia Microbiologica	2
	QW41	Mechaella C. Gabrinao	Copy Ed Level 1										SPR-NY	10126	MBT	Marine Biotechnology	2
	DUMA	DGTE	Copy Ed Level 1										SPR-NY	12678	ELE	Electrocatalysis	2
	SPIN	SPIN	Paginator										SPR-NY	42114	CHB	Advanced Composites and Hybrid Materials	2
	RA97	Mary Noemi Caliwag Duldulao	Copy Ed Level 1										SPR-DO	10666	ENM	Environmental Modelling & Assessment	2
	RA98	Cedrick Marquinez Maranan	Copy Ed Level 1										SPR-NY	42438	PSD	Postdigital Science and Education	2
	RA99	Jonathan Jaime Rico	Copy Ed Level 1										SPR-NY	12247	JPI	Journal of Pharmaceutical Innovation	2
	RB00	John Andrei Lobinco Caballes	Copy Ed Level 1										SPR-NY	42380	IJY	International Journal of Bullying Prevention (IJBP)	2
	RB01	Franz Lawrence Fanoga	Copy Ed Level 1										SPR-NY	10767	IJP	International Journal of Politics, Culture, and Society	2
	RB02	Kyle Austria Alvarado	Copy Ed Level 1										SPR-NY	42860	CCL	Clays and Clay Minerals	1
	RB03	Angela Nicole Peduche Sulit	Copy Ed Level 1										SPR-HD	11845	HDC	Irish Journal of Medical Science	2
	RB17	Mariecon Prescilla Natividad	Copy Ed Level 1										SPR-NY	12029	IGC	International Journal of Gastrointestinal Cancer	2
													SPR-NY	13132	JKE	Journal of the Knowledge Economy	2
													SPR-NY	42330	CJM	Canadian Journal of Science, Mathematics and Technology Education	1
													SPR-NY	10162	JAR	Journal of the Association for Research in Otolaryngology	2
													SPR-NY	10544	BMM	Biomedical Microdevices	1
													SPR-NY	11121	PRS	Prevention Science	2
													SPR-NY	11340	EXM	Experimental Mechanics	1
													SPR-DO	42161	JLP	Journal of Plant Pathology	1
													SPR-DO	42690	JTI	International Journal of Tropical Insect Science	1
													SPR-DO	12217	MIS	Microgravity Science and Technology (MGST)	1
													SPR-NY	13311	NTP	Neurotherapeutics	2
													SPR-NY	40670	MSE	Medical Science Educator	2
													SPR-DO	10661	EMT	Environmental Monitoring and Assessment	2
													SPR-NY	11154	REM	Reviews in Endrocrine and Metabolic Disorders	1
													SPR-NY	11481	JNP	Journal of Neuroimmune Pharmacology	1
													SPR-NY	10836	JTT	Journal of Electronic Testing: Theory and Applications	1
													SPR-DO	13313	APL	Australasian Plant Pathology	1
													SPR-DO	10874	JOC	Journal of Atmospheric Chemistry (JOCH)	1
													SPR-DO	11084	ORI	Origins of Life and Evolution of Biospheres	1
													SPR-NY	41050	PTH	Polytechnica	1
													SPR-NY	12237	EAC	Estuaries and Coasts	2
													SPR-NY-CMG	13670	CTG	Current Geriatrics Reports	2
													SPR-NY-CMG	13671	CDR	Current Dermatology Reports	2
													SPR-NY-CMG	13665	RCR	Current Pulmonology Reports	2
													SPR-NY-CMG	13669	CGP	Current Obstetrics and Gynecology Reports	2
													SPR-NY-CMG	40823	CLE	Current Landscape Ecology Reports	2
													SPR-NY	40617	APR	Behavior Analysis in Practice	3
													SPR-NY-CMG	11916	NPH	Current Pain and Headache Reports	2
													SPR-NY-CMG	12178	MRM	Current Reviews in Musculoskeletal Medicine	2
													SPR-NY-CMG	11934	NCU	Current Urology Reports	2
													SPR-NY-CMG	11914	NOR	Current Osteoporosis Reports	2
													SPR-NY-CMG	11882	NCA	Current Allergy and Asthma Reports	2
													SPR-NY-CMG	13679	CUO	Current Obesity Reports	2
													SPR-NY-CMG	11908	NID	Current Infectious Diseases Reports	2
													SPR-NY-CMG	40726	CPL	Current Pollution Reports	2
													SPR-NY-CMG	13668	CUR	Current Nutrition Reports	2
													SPR-NY	13414	PAP	Attention, Perception, & Psychophysics	3
													SPR-HD	10064	HNB	Bulletin of Engineering Geology and the Environment	2
													SPR-HD	11368	HJS	Journal of Soils and Sediments	2
													SPR-HD	384	HIJ	International Journal of Colorectal Disease	2
													SPR-NY	11947	FBT	Food and Bioprocess Technology	2
													SPR-HD	431	HOP	European Journal of Pediatrics	2
													SPR-NY-CMG	11920	NCP	Current Psychiatry Reports	2
													SPR-NY-CMG	11886	NCD	Current Cardiology Reports	2
													SPR-NY	13415	CAB	Cognitive, Affective & Behavioral Neuroscience	3
													SPR-NY-CMG	11906	NCH	Current Hypertension Reports	2
													SPR-HD-DELHI	12098	INJ	Indian Journal of Pediatrics	1
													SPR-HD	10344	HWR	European Journal of Wildlife Research	2
													SPR-NY	11095	PHA	Pharmaceutical Research	1
													SPR-HD	228	HPH	European Journal of Clinical Pharmacology	2
													SPR-HD	109	HJM	Journal of Molecular Medicine	2
													SPR-HD	580	HCC	Comparative Clinical Pathology	2
													SPR-NY	40614	TBA	Perspectives on Behavior Science	0
													SPR-NY	12249	PST	AAPS PharmSciTech	2
													SPR-NY	10948	SNM	Journal of Superconductivity and Novel Magnetism	2
													SPR-NY	11199	SES	Sex Roles	1
													SPR-NY	12248	TAJ	The AAPS Journal	2
													SPR-NY	12083	PNA	Peer-to-Peer Networking and Applications	1
													SPR-NY	10637	DRU	Investigational New Drugs	1
													SPR-HD	396	HCA	Colloid and Polymer Science	2
													SPR-NY-CMG	11936	OCM	Current Treatment Options in Cardiovascular Medicine	2
													SPR-NY-CMG	11940	OCN	Current Treatment Options in Neurology	2
													SPR-HD	13127	HDV	Organisms Diversity & Evolution	2
													SPR-NY	12228	BRT	Brittonia	0
													SPR-DO	10472	MAI	Annals of Mathematics and Artificial Intelligence (AMAI)	1
													SPR-NY	11420	JHS	HSS Journal ®	2
													SPR-HD	11075	NAL	Numerical Algorithms (NUMA)	2
													SPR-HD	784	HCO	Clinical Oral Investigations	2
													SPR-HD	231	HHA	Heat and Mass Transfer	1
													SPR-HD	10072	HNL	Neurological Sciences	2
													SPR-HD	192	HIU	International Urogynecology Journal	3
													SPR-HD	10040	HHJ	Hydrogeology Journal	3
													SPR-NY	11224	SHC	Structural Chemistry	2
													SPR-NY	13524	DMG	Demography	0
													SPR-HD	467	HPN	Pediatric Nephrology	2
													SPR-NY	12144	CPC	Current Psychology	1
													SPR-HD	330	HER	European Radiology	2
													SPR-NY	10626	DIS	Discrete Event Dynamic Systems	1
													SPR-DO	11083	ORD	Order	1
													SPR-DO	11228	SVA	Set-Valued and Variational Analysis	1
													SPR-NY	40858	TPP	Tropical Plant Pathology	1
													SPR-NY	357	JCL	Journal of Classification	2
													SPR-DO	10468	RAT	Algebras and Representation Theory	1
													SPR-NY	11747	JAM	Journal of the Academy of Marketing Science	1
													SPR-DO	12571	FOS	Food Security	1
													SPR-NY	10895	JOF	Journal of Fluorescence	1
													SPR-NY	11252	UEC	Urban Ecosystems	1
													SPR-DO	13592	API	Apidologie	2
													SPR-NY	10832	EEC	Journal of Electroceramics	1
													SPR-NY	10687	EXT	Extremes	1
													SPR-NY	10719	GLY	Glycoconjugate Journal	1
													SPR-HD	381	HCN	Child's Nervous System	2
													SPR-HD	10346	HLS	Landslides	2
													SPR-HD	710	HPT	Mineralogy and Petrology	1
													SPR-HD	10008	HTR	Journal of Solid State Electrochemistry	2
													SPR-NY	10745	HUE	Human Ecology	1
													SPR-NY	11365	HUE	International Entrepreneurship and Management Journal	1
													SPR-NY	10753	IFL	Inflammation	2
													SPR-NY	10882	JDD	Journal of Developmental and Physical Disabilities	1
													SPR-NY	40653	JHT	Journal of Child & Adolescent Trauma	1
													SPR-DO	10867	JOB	Journal of Biological Physics (JOBP)	2
													SPR-NY	11009	MCA	Methodology and Computing in Applied Probability	1
													SPR-NY	10916	MES	Journal of Medical Systems	1
													SPR-NY	41208	MSJ	Thalassas: An International Journal of Marine Sciences	1
													SPR-NY	11042	MTA	Multimedia Tools and Applications	1
													SPR-NY	11067	NES	Networks and Spatial Economics	1
													SPR-NY	12021	NIF	Neuroinformatics	1
													SPR-NY	11079	OER	Open Economies Review	1
													SPR-NY	10862	PBA	Journal of Psychopathology and Behavioral Assessment	1
													SPR-NY	11089	PPH	Pastoral Psychology	1
													SPR-NY	11126	PQT	Psychiatric Quarterly	1
													SPR-NY	11166	RSK	Journal of Risk and Uncertainty	1
													SPR-NY	40753	RUM	International Journal of Research in Undergraduate Mathematics Education	1
													SPR-NY	12108	TAS	The American Sociologist	1
													SPR-NY	11265	VLS	Journal of Signal Processing Systems	1
													SPR-DO	11269	WAR	Water Resources Management (WARM)	1
													SPR-DO	170	HIA	Water Resources Management (WARM)	1
